# Supplementary material for: A Systems Biology Strategy Reveals Biological Pathways and Plasma Biomarker Candidates for Potentially Toxic Statin-Induced Changes in Muscle
Source: PLoS One. 2006 Dec 20;1(1):e97. doi: 10.1371/journal.pone.0000097 (PMC1762369; doi:10.1371/journal.pone.0000097)
Supplement: Dataset S2 — Results of GSEA analysis. (0.26 MB XLS) [file pone.0000097.s040.xls]

## Sheet: Placebo_0wk
NAME	GS	GS DESC	SIZE	ES	NES	NOM p-val	FDR q-val	FWER p-val
MAP00512_O_Glycans_biosynthesis	MAP00512_O_Glycans_biosynthesis	Details ...	9	-0.738207	-1.52807	0.0232328	1	0.8308
tubbyPathway	tubbyPathway	Details ...	7	-0.634819	-1.43041	0.0825893	1	0.9778
mitochondriaPathway	mitochondriaPathway	Details ...	21	-0.47144	-1.38433	0.0541538	1	0.9894
telPathway	telPathway	Details ...	18	-0.523295	-1.3755	0.0456949	1	0.9926
ST_Jak_STAT_Pathway	ST_Jak_STAT_Pathway	Details ...	9	-0.599656	-1.37544	0.0213694	1	0.9926
mRNA_splicing	mRNA_splicing	Details ...	55	-0.477888	-1.34304	0.0214286	1	0.9974
akap96Pathway	akap96Pathway	Details ...	12	-0.552922	-1.3193	0.0997972	1	1
wntPathway	wntPathway	Details ...	26	-0.480181	-1.31731	0.0766401	1	1
methioninePathway	methioninePathway	Details ...	5	-0.669698	-1.31239	0.162706	1	1
CR_TRANSPORT	CR_TRANSPORT	Details ...	6	-0.68816	-1.31048	0.112942	1	1
mRNA_processing	mRNA_processing	Details ...	46	-0.504337	-1.30205	0.13169	1	1
SA_PROGRAMMED_CELL_DEATH	SA_PROGRAMMED_CELL_DEATH	Details ...	12	-0.412171	-1.26762	0.125697	1	1
MAP00193_ATP_synthesis	MAP00193_ATP_synthesis	Details ...	19	-0.513608	-1.25111	0.143921	1	1
MAP03070_Type_III_secretion_system	MAP03070_Type_III_secretion_system	Details ...	19	-0.513608	-1.25111	0.143921	1	1
aktPathway	aktPathway	Details ...	19	-0.497428	-1.24726	0.149135	1	1
ptc1Pathway	ptc1Pathway	Details ...	11	-0.531277	-1.24275	0.245814	1	1
hifPathway	hifPathway	Details ...	15	-0.537091	-1.22776	0.158992	1	1
CR_REPAIR	CR_REPAIR	Details ...	41	-0.423059	-1.20557	0.234808	1	1
UPREG_BY_HOXA9	UPREG_BY_HOXA9	Details ...	34	-0.468778	-1.19421	0.19092	1	1
egfr_smrtePathway	egfr_smrtePathway	Details ...	11	-0.5578	-1.18519	0.208103	1	1
cell_cycle_checkpointII	cell_cycle_checkpointII		10	-0.514017	-1.18205	0.244582	1	1
MAP00562_Inositol_phosphate_metabolism	MAP00562_Inositol_phosphate_metabolism		20	-0.46137	-1.17068	0.245684	1	1
cremPathway	cremPathway		7	-0.641682	-1.15539	0.314405	1	1
vegfPathway	vegfPathway		27	-0.403387	-1.13668	0.231224	1	1
aifPathway	aifPathway		4	-0.701459	-1.13055	0.397393	1	1
MAP00195_Photosynthesis	MAP00195_Photosynthesis		20	-0.459692	-1.11734	0.306616	1	1
SA_DAG1	SA_DAG1		10	-0.419783	-1.11679	0.287727	1	1
PYR	PYR		8	-0.538137	-1.09241	0.348874	1	1
erbb3Pathway	erbb3Pathway		5	-0.67917	-1.08609	0.43583	1	1
pkcPathway	pkcPathway		7	-0.533992	-1.08423	0.366667	1	1
tumor_supressor	tumor_supressor		26	-0.372502	-1.08025	0.348993	1	1
cell_cycle_regulator	cell_cycle_regulator		26	-0.387182	-1.07137	0.347534	1	1
Cell_Cycle	Cell_Cycle		82	-0.336441	-1.06892	0.341161	1	1
acetaminophenPathway	acetaminophenPathway		5	-0.499808	-1.06847	0.378838	1	1
MAP00100_Sterol_biosynthesis	MAP00100_Sterol_biosynthesis		10	-0.422657	-1.06435	0.329239	1	1
GATA1_WEISS	GATA1_WEISS		24	-0.400241	-1.0638	0.366353	1	1
HOXA9_DOWN	HOXA9_DOWN		38	-0.354902	-1.06357	0.37261	1	1
HTERT_UP	HTERT_UP		116	-0.339728	-1.04796	0.371196	1	1
AR_ORTHOS_MAPPED_TO_U133_VIA_NETAFFX	AR_ORTHOS_MAPPED_TO_U133_VIA_NETAFFX		46	-0.341483	-1.03155	0.402481	1	1
AR_MOUSE	AR_MOUSE		46	-0.341483	-1.03155	0.402481	1	1
mtorPathway	mtorPathway		23	-0.38271	-1.00836	0.434506	1	1
circadianPathway	circadianPathway		6	-0.563187	-1.00305	0.473565	1	1
eponfkbPathway	eponfkbPathway		11	-0.428161	-0.998881	0.455131	1	1
akapCentrosomePathway	akapCentrosomePathway		15	-0.353811	-0.991214	0.54939	1	1
alkPathway	alkPathway		37	-0.295897	-0.988959	0.50294	1	1
MAP00602_Blood_group_glycolipid_biosynthesis_neolact_series	MAP00602_Blood_group_glycolipid_biosynthesis_neolact_series		14	-0.304789	-0.987995	0.543326	1	1
mRNA_binding_activity	mRNA_binding_activity		9	-0.462987	-0.98458	0.529242	1	1
rnaPathway	rnaPathway		10	-0.46922	-0.983648	0.502985	1	1
fbw7Pathway	fbw7Pathway		9	-0.471583	-0.979486	0.481213	1	1
HUMAN_CD34_ENRICHED_TF_JP	HUMAN_CD34_ENRICHED_TF_JP		202	-0.304939	-0.976788	0.496097	1	1
bcl2family_and_reg_network	bcl2family_and_reg_network		24	-0.353234	-0.969277	0.521194	1	1
KRAS_TOP100_CONTROL	KRAS_TOP100_CONTROL		66	-0.292917	-0.966831	0.533826	1	1
SA_G2_AND_M_PHASES	SA_G2_AND_M_PHASES		8	-0.46263	-0.964425	0.504505	1	1
GLUCOSE_DOWN	GLUCOSE_DOWN		154	-0.320565	-0.962845	0.547318	1	1
tcrMoleculePathway	tcrMoleculePathway		4	-0.576128	-0.960299	0.537436	1	1
SA_BONE_MORPHOGENETIC	SA_BONE_MORPHOGENETIC		7	-0.475274	-0.959299	0.540304	1	1
igf1mtorPathway	igf1mtorPathway		20	-0.364939	-0.95762	0.486526	1	1
plcdPathway	plcdPathway		5	-0.440917	-0.956667	0.502468	1	1
cdc42racPathway	cdc42racPathway		15	-0.430092	-0.942652	0.576804	1	1
DOWNREG_BY_HOXA9	DOWNREG_BY_HOXA9		32	-0.327248	-0.940439	0.610635	1	1
nthiPathway	nthiPathway		24	-0.350769	-0.930752	0.546386	1	1
cell_cycle_checkpoint	cell_cycle_checkpoint		26	-0.320531	-0.929019	0.595382	1	1
eif2Pathway	eif2Pathway		10	-0.380536	-0.928967	0.585685	1	1
MAP00450_Selenoamino_acid_metabolism	MAP00450_Selenoamino_acid_metabolism		6	-0.424839	-0.919985	0.583074	1	1
plcPathway	plcPathway		8	-0.414568	-0.918322	0.609284	1	1
chemicalPathway	chemicalPathway		22	-0.272158	-0.916743	0.689793	1	1
dnafragmentPathway	dnafragmentPathway		10	-0.426474	-0.905107	0.617912	1	1
ST_Phosphoinositide_3_Kinase_Pathway	ST_Phosphoinositide_3_Kinase_Pathway		38	-0.307899	-0.903785	0.689722	1	1
stat3Pathway	stat3Pathway		8	-0.400884	-0.902609	0.670673	1	1
tercPathway	tercPathway		6	-0.531392	-0.900682	0.649857	1	1
MAP00533_Keratan_sulfate_biosynthesis	MAP00533_Keratan_sulfate_biosynthesis		8	-0.457163	-0.900642	0.628534	1	1
salmonellaPathway	salmonellaPathway		12	-0.364452	-0.897274	0.659787	1	1
MAP00510_N_Glycans_biosynthesis	MAP00510_N_Glycans_biosynthesis		16	-0.35962	-0.89578	0.669616	1	1
eea1Pathway	eea1Pathway		7	-0.394276	-0.886284	0.661352	1	1
tertPathway	tertPathway		8	-0.434402	-0.880732	0.599932	1	1
skp2e2fPathway	skp2e2fPathway		10	-0.390901	-0.871867	0.653143	1	1
etsPathway	etsPathway		18	-0.344076	-0.86704	0.729133	1	1
pelp1Pathway	pelp1Pathway		7	-0.532445	-0.859161	0.695373	1	1
MAP00251_Glutamate_metabolism	MAP00251_Glutamate_metabolism		20	-0.407531	-0.858868	0.693778	1	1
actinYPathway	actinYPathway		18	-0.346167	-0.855485	0.71631	1	1
chrebpPathway	chrebpPathway		20	-0.370636	-0.850356	0.681766	1	1
MAP00330_Arginine_and_proline_metabolism	MAP00330_Arginine_and_proline_metabolism		39	-0.324748	-0.839882	0.665043	1	1
p53_signalling	p53_signalling		100	-0.250438	-0.834157	0.803273	1	1
cell_cycle_arrest	cell_cycle_arrest		34	-0.331349	-0.832547	0.69198	1	1
betaoxidationPathway	betaoxidationPathway		6	-0.516235	-0.832489	0.550285	1	1
CR_HORMONAL_FUNCTIONS	CR_HORMONAL_FUNCTIONS		12	-0.319993	-0.830641	0.729706	1	1
shh_lisa	shh_lisa		18	-0.310252	-0.829062	0.760976	1	1
GLYCOGEN	GLYCOGEN		21	-0.357004	-0.827383	0.781042	1	1
shhPathway	shhPathway		16	-0.303085	-0.826092	0.75678	1	1
rarrxrPathway	rarrxrPathway		15	-0.371143	-0.824442	0.67373	1	1
DNA_DAMAGE_SIGNALLING	DNA_DAMAGE_SIGNALLING		95	-0.255971	-0.822843	0.808669	1	1
MAP00670_One_carbon_pool_by_folate	MAP00670_One_carbon_pool_by_folate		12	-0.355294	-0.822787	0.7875	1	1
ST_STAT3_Pathway	ST_STAT3_Pathway		11	-0.340287	-0.820689	0.789353	1	1
eif4Pathway	eif4Pathway		24	-0.307196	-0.813912	0.836	1	1
ST_Ga13_Pathway	ST_Ga13_Pathway		37	-0.273692	-0.811854	0.872595	1	1
tob1Pathway	tob1Pathway		19	-0.278119	-0.807707	0.854647	1	1
akap13Pathway	akap13Pathway		11	-0.345957	-0.802525	0.772763	1	1
carm-erPathway	carm-erPathway		28	-0.377464	-0.78414	0.69948	1	1
tgfbPathway	tgfbPathway		19	-0.330747	-0.78088	0.725325	1	1
fxrPathway	fxrPathway		6	-0.407876	-0.760292	0.766296	1	1
pmlPathway	pmlPathway		17	-0.293706	-0.758779	0.872358	1	1
TCA	TCA		15	-0.456425	-0.758765	0.786129	1	1
INSULIN_2F_UP	INSULIN_2F_UP		229	-0.291464	-0.758305	0.832094	1	1
il7Pathway	il7Pathway		16	-0.306807	-0.758058	0.818556	1	1
cytokinePathway	cytokinePathway		21	-0.22917	-0.754075	0.80647	1	1
rasPathway	rasPathway		22	-0.29677	-0.753187	0.804878	1	1
reelinPathway	reelinPathway		7	-0.368424	-0.749637	0.825299	1	1
ANTI_CD44_DOWN	ANTI_CD44_DOWN		12	-0.321058	-0.746512	0.797757	1	1
Il12Pathway	Il12Pathway		21	-0.284881	-0.745762	0.824636	1	1
carm1Pathway	carm1Pathway		13	-0.321075	-0.739851	0.916699	1	1
rarPathway	rarPathway		3	-0.528228	-0.739286	0.845869	1	1
Glycogen_Metabolism	Glycogen_Metabolism		36	-0.268862	-0.738001	0.933476	1	1
arenrf2Pathway	arenrf2Pathway		14	-0.325074	-0.733443	0.794401	1	1
cellcyclePathway	cellcyclePathway		23	-0.295486	-0.733197	0.841281	1	1
CR_PROTEIN_MOD	CR_PROTEIN_MOD		150	-0.209802	-0.716509	0.937008	1	1
MAP00500_Starch_and_sucrose_metabolism	MAP00500_Starch_and_sucrose_metabolism		22	-0.264241	-0.711743	0.954401	1	1
krebPathway	krebPathway		8	-0.466469	-0.707784	0.820208	1	1
tRNA_Synthetases	tRNA_Synthetases		19	-0.367444	-0.706847	0.80945	1	1
ST_G_Protein_Independent_7_Transmembrane	ST_G_Protein_Independent_7_Transmembrane		4	-0.393426	-0.698124	0.806473	1	1
ST_G_Protein_Independent_7_Transmembrane_Receptor_Signaling	ST_G_Protein_Independent_7_Transmembrane_Receptor_Signaling		4	-0.393426	-0.698124	0.806473	1	1
MAP00970_Aminoacyl_tRNA_biosynthesis	MAP00970_Aminoacyl_tRNA_biosynthesis		18	-0.344294	-0.679773	0.834626	1	1
MAP00360_Phenylalanine_metabolism	MAP00360_Phenylalanine_metabolism		16	-0.296219	-0.67392	0.912222	1	1
Krebs-TCA_Cycle	Krebs-TCA_Cycle		29	-0.348534	-0.668296	0.860688	1	1
MAP00860_Porphyrin_and_chlorophyll_metabolism	MAP00860_Porphyrin_and_chlorophyll_metabolism		18	-0.252767	-0.66752	0.945556	1	1
gabaPathway	gabaPathway		12	-0.247465	-0.661165	0.923998	1	1
relaPathway	relaPathway		16	-0.275806	-0.657513	0.916148	1	1
arfPathway	arfPathway		16	-0.237863	-0.648725	0.950894	1	1
MAP00350_Tyrosine_metabolism	MAP00350_Tyrosine_metabolism		30	-0.239723	-0.636773	0.972387	1	1
ghPathway	ghPathway		27	-0.244926	-0.625444	0.979197	1	1
ST_IL_13_PATHWAY	ST_IL_13_PATHWAY		7	-0.322119	-0.622556	0.947495	1	1
ST_Interleukin_13_Pathway	ST_Interleukin_13_Pathway		7	-0.322119	-0.622556	0.947495	1	1
vipPathway	vipPathway		27	-0.247064	-0.61976	0.982502	1	1
ceramidePathway	ceramidePathway		22	-0.202929	-0.608708	0.994369	1	1
MAP00272_Cysteine_metabolism	MAP00272_Cysteine_metabolism		9	-0.301194	-0.601294	0.96025	1	1
calcineurinPathway	calcineurinPathway		19	-0.253534	-0.585024	0.9858	1	1
MAP00120_Bile_acid_biosynthesis	MAP00120_Bile_acid_biosynthesis		23	-0.255795	-0.578993	0.966237	1	1
GO_0005739	GO_0005739		167	-0.232462	-0.563872	0.97894	1	1
ionPathway	ionPathway		5	-0.298093	-0.563178	0.949465	1	1
ppargPathway	ppargPathway		8	-0.298094	-0.562485	0.96087	1	1
ca_nf_at_signalling	ca_nf_at_signalling		100	-0.161935	-0.561968	0.998236	1	1
cxcr4Pathway	cxcr4Pathway		24	-0.198682	-0.551348	0.974114	1	1
FA	FA		23	-0.29829	-0.549478	0.872058	1	1
hdacPathway	hdacPathway		30	-0.209577	-0.546675	0.998746	1	1
cdmacPathway	cdmacPathway		16	-0.262114	-0.53732	0.980089	1	1
mitochondr	mitochondr		442	-0.209343	-0.516784	0.9866	1	1
cptPathway	cptPathway		4	-0.326022	-0.50107	0.96512	1	1
human_mitoDB_6_2002	human_mitoDB_6_2002		419	-0.208773	-0.500255	0.993598	1	1
malatePathway	malatePathway		4	-0.365568	-0.498441	0.948148	1	1
sarsPathway	sarsPathway		10	-0.275021	-0.494456	0.986003	1	1
MAP00430_Taurine_and_hypotaurine_metabolism	MAP00430_Taurine_and_hypotaurine_metabolism		4	-0.232567	-0.471906	0.994081	1	1
ketonebodiesPathway	ketonebodiesPathway		4	-0.32917	-0.458901	0.940098	1	1
MYC_WT	MYC_WT		10	-0.193619	-0.456758	0.998838	1	1
rabPathway	rabPathway		11	-0.248425	-0.449968	0.969342	1	1
nkcellsPathway	nkcellsPathway		20	-0.176283	-0.440402	0.996364	1	1
MAP00071_Fatty_acid_metabolism	MAP00071_Fatty_acid_metabolism		47	-0.18278	-0.427876	0.99834	1	1
Fatty_Acid_Degradation	Fatty_Acid_Degradation		21	-0.229355	-0.413184	0.97867	1	1
KET	KET		8	-0.224728	-0.392949	0.991461	1	1
MAP00632_Benzoate_degradation	MAP00632_Benzoate_degradation		7	-0.210188	-0.383174	0.993336	1	1
MAP00620_Pyruvate_metabolism	MAP00620_Pyruvate_metabolism		31	-0.169218	-0.354077	0.998718	0.999603	1

## Sheet: Placebo_8wk
NAME	GS	GS DESC	SIZE	ES	NES	NOM p-val	FDR q-val	FWER p-val
MAP00532_Chondroitin_Heparan_sulfate_biosynthesis	MAP00532_Chondroitin_Heparan_sulfate_biosynthesis	Details ...	7	0.718896	1.60746	0.0148322	1	0.5494
SA_G1_AND_S_PHASES	SA_G1_AND_S_PHASES	Details ...	15	0.655694	1.59873	0.0132477	0.878966	0.584
MAP00740_Riboflavin_metabolism	MAP00740_Riboflavin_metabolism	Details ...	6	0.748266	1.53437	0.0167874	1	0.8128
integrinPathway	integrinPathway	Details ...	37	0.540636	1.52217	0.00719425	1	0.8518
nktPathway	nktPathway	Details ...	29	0.579878	1.48092	0.0517781	1	0.9348
il1rPathway	il1rPathway	Details ...	33	0.470293	1.47238	0.0305108	1	0.9414
mta3Pathway	mta3Pathway	Details ...	16	0.653879	1.45198	0.0494954	1	0.9524
NFKB_INDUCED	NFKB_INDUCED	Details ...	111	0.502561	1.45157	0.0574246	1	0.9524
muscle_myosin	muscle_myosin	Details ...	15	0.774758	1.44346	0.037225	1	0.9606
hbxPathway	hbxPathway	Details ...	8	0.628944	1.43926	0.0437086	1	0.9672
ox40Pathway	ox40Pathway	Details ...	3	0.823023	1.42282	0.063338	1	0.9786
ST_T_Cell_Signal_Transduction	ST_T_Cell_Signal_Transduction	Details ...	45	0.407325	1.39739	0.0392589	1	0.9878
ST_Wnt_beta_catenin_Pathway	ST_Wnt_beta_catenin_Pathway	Details ...	33	0.487232	1.39061	0.0380914	1	0.9878
SA_B_CELL_RECEPTOR_COMPLEXES	SA_B_CELL_RECEPTOR_COMPLEXES	Details ...	24	0.519788	1.37421	0.0833333	1	0.9932
GO_ROS	GO_ROS	Details ...	27	0.589644	1.36442	0.0808614	1	0.9946
il2Pathway	il2Pathway	Details ...	22	0.503247	1.36279	0.0709072	1	0.9946
il4Pathway	il4Pathway	Details ...	11	0.574341	1.34145	0.102281	1	0.9946
ST_Wnt_Ca2_cyclic_GMP_Pathway	ST_Wnt_Ca2_cyclic_GMP_Pathway	Details ...	20	0.541204	1.33948	0.068996	1	0.9946
MAP00361_gamma_Hexachlorocyclohexane_degradation	MAP00361_gamma_Hexachlorocyclohexane_degradation	Details ...	29	0.462139	1.33799	0.0550413	1	0.9976
NFKB_REDUCED	NFKB_REDUCED	Details ...	21	0.569409	1.33062	0.114911	1	0.9976
spryPathway	spryPathway		18	0.467599	1.32416	0.0689259	1	0.9976
il3Pathway	il3Pathway		15	0.567508	1.32339	0.0982592	1	0.9976
GPCRs_Class_A_Rhodopsin-like	GPCRs_Class_A_Rhodopsin-like		150	0.362162	1.32323	0.0661591	1	0.9976
cell_adhesion_molecule_activity	cell_adhesion_molecule_activity		118	0.478252	1.31521	0.134801	1	0.9976
cell_adhesion	cell_adhesion		195	0.458332	1.3056	0.129977	1	0.9976
CR_CAM	CR_CAM		95	0.495021	1.3011	0.127487	1	0.9976
EMT_UP	EMT_UP		57	0.706599	1.301	0.175229	1	0.9976
MAP00460_Cyanoamino_acid_metabolism	MAP00460_Cyanoamino_acid_metabolism		4	0.743447	1.29771	0.124939	1	0.9976
GLUCOSE_UP	GLUCOSE_UP		41	0.483621	1.29212	0.133066	1	1
nfkbPathway	nfkbPathway		23	0.499371	1.28483	0.15826	1	1
ST_B_Cell_Antigen_Receptor	ST_B_Cell_Antigen_Receptor		40	0.428459	1.27526	0.127153	1	1
mspPathway	mspPathway		6	0.652913	1.26252	0.20553	1	1
ANTI_CD44_UP	ANTI_CD44_UP		25	0.4725	1.26137	0.169811	1	1
slrp2Pathway	slrp2Pathway		4	0.734375	1.25934	0.191848	1	1
Eicosanoid_Synthesis	Eicosanoid_Synthesis		15	0.638931	1.25745	0.194604	1	1
thelperPathway	thelperPathway		12	0.717313	1.25651	0.249095	1	1
asbcellPathway	asbcellPathway		12	0.498974	1.25422	0.162243	1	1
ST_Dictyostelium_discoideum_cAMP_Receptor_G_Protein_Independent_Pathways	ST_Dictyostelium_discoideum_cAMP_Receptor_G_Protein_Independent_Pathways		4	0.686972	1.25371	0.13808	1	1
tcytotoxicPathway	tcytotoxicPathway		12	0.704218	1.25058	0.249621	1	1
ST_MONOCYTE_AD_PATHWAY	ST_MONOCYTE_AD_PATHWAY		27	0.406685	1.2487	0.0752276	1	1
rhoPathway	rhoPathway		31	0.542233	1.24756	0.199523	1	1
p38mapkPathway	p38mapkPathway		40	0.394898	1.24723	0.0592168	1	1
CR_CYTOSKELETON	CR_CYTOSKELETON		25	0.544644	1.24659	0.204507	1	1
MAP00760_Nicotinate_and_nicotinamide_metabolism	MAP00760_Nicotinate_and_nicotinamide_metabolism		6	0.750532	1.24212	0.216377	1	1
ucalpainPathway	ucalpainPathway		18	0.538384	1.23321	0.193596	1	1
Matrix_Metalloproteinases	Matrix_Metalloproteinases		26	0.596284	1.23286	0.276543	1	1
Inflammatory_Response_Pathway	Inflammatory_Response_Pathway		27	0.595494	1.2257	0.271732	1	1
KRAS_TOP100_KNOCKDOWN	KRAS_TOP100_KNOCKDOWN		84	0.502194	1.22396	0.225946	1	1
HTERT_DOWN	HTERT_DOWN		66	0.49492	1.21528	0.205435	1	1
ST_PAC1_RECEPTOR_PATHWAY	ST_PAC1_RECEPTOR_PATHWAY		8	0.556493	1.21493	0.23126	1	1
notchPathway	notchPathway		6	0.66469	1.21468	0.197581	1	1
GPCRs_Class_B_Secretin-like	GPCRs_Class_B_Secretin-like		24	0.473857	1.21214	0.24525	1	1
ST_GRANULE_CELL_SURVIVAL_PATHWAY	ST_GRANULE_CELL_SURVIVAL_PATHWAY		28	0.427442	1.2115	0.152621	1	1
ST_Integrin_Signaling_Pathway	ST_Integrin_Signaling_Pathway		80	0.404001	1.20934	0.213621	1	1
ace2Pathway	ace2Pathway		12	0.543252	1.2082	0.238229	1	1
fosbPathway	fosbPathway		5	0.689976	1.20743	0.24638	1	1
neutrophilPathway	neutrophilPathway		8	0.690555	1.20652	0.267794	1	1
insulinPathway	insulinPathway		21	0.46294	1.20506	0.169412	1	1
cell_proliferation	cell_proliferation		227	0.334432	1.20357	0.156152	1	1
igf1Pathway	igf1Pathway		20	0.465653	1.20242	0.179144	1	1
SA_TRKA_RECEPTOR	SA_TRKA_RECEPTOR		17	0.501763	1.19843	0.229972	1	1
CBF_LEUKEMIA_DOWNING_AML	CBF_LEUKEMIA_DOWNING_AML		75	0.463761	1.19647	0.270107	1	1
igf1rPathway	igf1rPathway		15	0.496479	1.19516	0.201648	1	1
SIG_Regulation_of_the_actin_cytoskeleton_by_Rho_GTPases	SIG_Regulation_of_the_actin_cytoskeleton_by_Rho_GTPases		35	0.488851	1.19408	0.197457	1	1
glycolysisPathway	glycolysisPathway		10	0.649398	1.19264	0.222496	1	1
ST_ADRENERGIC	ST_ADRENERGIC		37	0.377602	1.19077	0.184568	1	1
reckPathway	reckPathway		9	0.774961	1.18356	0.325077	1	1
MAP00480_Glutathione_metabolism	MAP00480_Glutathione_metabolism		22	0.506279	1.18302	0.240346	1	1
dbpbPathway	dbpbPathway		4	0.596242	1.18272	0.212926	1	1
ctlPathway	ctlPathway		13	0.627919	1.17917	0.304284	1	1
ccr3Pathway	ccr3Pathway		23	0.393353	1.17516	0.136	1	1
MAPKKK_cascade	MAPKKK_cascade		9	0.531162	1.16907	0.311846	1	1
slrpPathway	slrpPathway		6	0.781262	1.16431	0.342964	1	1
ecmPathway	ecmPathway		23	0.455529	1.16329	0.264404	1	1
biopeptidesPathway	biopeptidesPathway		38	0.438532	1.16151	0.191752	1	1
ADULT_LIVER_vs_FETAL_LIVER_GNF2	ADULT_LIVER_vs_FETAL_LIVER_GNF2		79	0.479011	1.16115	0.272298	1	1
MAP00590_Prostaglandin_and_leukotriene_metabolism	MAP00590_Prostaglandin_and_leukotriene_metabolism		19	0.526326	1.1601	0.295378	1	1
appPathway	appPathway		4	0.687112	1.15499	0.331952	1	1
tsp1Pathway	tsp1Pathway		7	0.61409	1.1532	0.32016	1	1
ifnaPathway	ifnaPathway		9	0.687012	1.1526	0.249902	1	1
tnfr2Pathway	tnfr2Pathway		18	0.419675	1.15054	0.180578	1	1
torPathway	torPathway		3	0.761859	1.1416	0.33993	1	1
fibrinolysisPathway	fibrinolysisPathway		12	0.511736	1.13987	0.336199	1	1
atrbrcaPathway	atrbrcaPathway		22	0.313179	1.13867	0.270329	1	1
tollPathway	tollPathway		36	0.348925	1.13774	0.216164	1	1
lymphocytePathway	lymphocytePathway		9	0.641754	1.13663	0.343509	1	1
ST_Gaq_Pathway	ST_Gaq_Pathway		28	0.408353	1.13502	0.228557	1	1
tcapoptosisPathway	tcapoptosisPathway		9	0.588987	1.1337	0.401803	1	1
soddPathway	soddPathway		10	0.591026	1.13049	0.367975	1	1
bcrPathway	bcrPathway		35	0.430549	1.12807	0.276507	1	1
ccr5Pathway	ccr5Pathway		18	0.508081	1.12482	0.345735	1	1
MAP00240_Pyrimidine_metabolism	MAP00240_Pyrimidine_metabolism		45	0.401641	1.12468	0.269104	1	1
EMT_DOWN	EMT_DOWN		40	0.476293	1.12127	0.302793	1	1
CR_DNA_MET_AND_MOD	CR_DNA_MET_AND_MOD		24	0.373763	1.11777	0.301626	1	1
electron_transporter_activity	electron_transporter_activity		125	0.380744	1.11382	0.254436	1	1
SA_FAS_SIGNALLING	SA_FAS_SIGNALLING		9	0.472451	1.11363	0.332028	1	1
CR_SIGNALLING	CR_SIGNALLING		195	0.33188	1.10402	0.292187	1	1
p53hypoxiaPathway	p53hypoxiaPathway		20	0.450716	1.10221	0.310673	1	1
MAP00600_Sphingoglycolipid_metabolism	MAP00600_Sphingoglycolipid_metabolism		14	0.422093	1.1003	0.340532	1	1
ST_Type_I_Interferon_Pathway	ST_Type_I_Interferon_Pathway		9	0.673498	1.09334	0.354244	1	1
Pentose_Phosphate_Pathway	Pentose_Phosphate_Pathway		7	0.578396	1.09319	0.358571	1	1
ST_ERK1_ERK2_MAPK_Pathway	ST_ERK1_ERK2_MAPK_Pathway		32	0.370234	1.09172	0.301814	1	1
epoPathway	epoPathway		19	0.425824	1.08915	0.35539	1	1
Fatty_Acid_Synthesis	Fatty_Acid_Synthesis		16	0.532901	1.08497	0.390271	1	1
ST_Differentiation_Pathway_in_PC12_Cells	ST_Differentiation_Pathway_in_PC12_Cells		46	0.366459	1.08107	0.346813	1	1
tnf_and_fas_network	tnf_and_fas_network		22	0.43536	1.07917	0.365914	1	1
intrinsicPathway	intrinsicPathway		23	0.411083	1.07531	0.361821	1	1
malatexPathway	malatexPathway		8	0.619175	1.07351	0.418856	1	1
g1pPathway	g1pPathway		3	0.667463	1.06914	0.454983	1	1
stressPathway	stressPathway		25	0.387246	1.0688	0.394602	1	1
il6Pathway	il6Pathway		21	0.409837	1.06845	0.352727	1	1
CR_IMMUNE_FUNCTION	CR_IMMUNE_FUNCTION		54	0.430323	1.06826	0.405654	1	1
MAP00531_Glycosaminoglycan_degradation	MAP00531_Glycosaminoglycan_degradation		10	0.484255	1.06762	0.386347	1	1
classicPathway	classicPathway		14	0.693187	1.06187	0.49292	1	1
crebPathway	crebPathway		27	0.370251	1.06118	0.381061	1	1
s1pPathway	s1pPathway		8	0.59069	1.06098	0.420032	1	1
cftrPathway	cftrPathway		12	0.477522	1.05898	0.363431	1	1
cell_adhesion_receptor_activity	cell_adhesion_receptor_activity		37	0.399416	1.05712	0.363636	1	1
ST_Tumor_Necrosis_Factor_Pathway	ST_Tumor_Necrosis_Factor_Pathway		29	0.341012	1.05387	0.360985	1	1
cd40Pathway	cd40Pathway		15	0.368597	1.05383	0.418324	1	1
tall1Pathway	tall1Pathway		15	0.34628	1.05325	0.376758	1	1
srcRPTPPathway	srcRPTPPathway		11	0.408696	1.05228	0.415966	1	1
arapPathway	arapPathway		21	0.392682	1.0518	0.40528	1	1
pentosePathway	pentosePathway		4	0.555003	1.05045	0.428184	1	1
cell_surface_receptor_linked_signal_transduction	cell_surface_receptor_linked_signal_transduction		143	0.375047	1.04862	0.411457	1	1
flumazenilPathway	flumazenilPathway		9	0.349111	1.04812	0.348764	1	1
gsk3Pathway	gsk3Pathway		27	0.399592	1.04721	0.368997	1	1
MAP00530_Aminosugars_metabolism	MAP00530_Aminosugars_metabolism		14	0.471022	1.04555	0.410926	1	1
PROLIF_GENES	PROLIF_GENES		393	0.301785	1.04464	0.382994	1	1
alternativePathway	alternativePathway		9	0.648303	1.03967	0.451264	1	1
pdgfPathway	pdgfPathway		27	0.411927	1.03632	0.384582	1	1
dreamPathway	dreamPathway		14	0.435728	1.03545	0.394085	1	1
MAP00720_Reductive_carboxylate_cycle_CO2_fixation	MAP00720_Reductive_carboxylate_cycle_CO2_fixation		7	0.58828	1.03275	0.457581	1	1
pyk2Pathway	pyk2Pathway		29	0.340667	1.03234	0.391671	1	1
mcalpainPathway	mcalpainPathway		25	0.423389	1.03208	0.43567	1	1
anthraxPathway	anthraxPathway		2	0.64837	1.02973	0.429156	1	1
lairPathway	lairPathway		16	0.55352	1.02307	0.5	1	1
il5Pathway	il5Pathway		10	0.480392	1.02186	0.473226	1	1
compPathway	compPathway		19	0.630494	1.02083	0.526735	1	1
cell_growth_and_or_maintenance	cell_growth_and_or_maintenance		71	0.334491	1.01938	0.444318	1	1
ST_Ga12_Pathway	ST_Ga12_Pathway		23	0.347079	1.01437	0.441165	1	1
SA_MMP_CYTOKINE_CONNECTION	SA_MMP_CYTOKINE_CONNECTION		15	0.482248	1.01353	0.499052	1	1
G13_Signaling_Pathway	G13_Signaling_Pathway		33	0.402526	1.01183	0.460261	1	1
RAR_UP	RAR_UP		35	0.403836	1.01056	0.441112	1	1
MAP00630_Glyoxylate_and_dicarboxylate_metabolism	MAP00630_Glyoxylate_and_dicarboxylate_metabolism		10	0.550973	1.00901	0.474967	1	1
breast_cancer_estrogen_signalling	breast_cancer_estrogen_signalling		101	0.34266	1.00808	0.415511	1	1
MAP00561_Glycerolipid_metabolism	MAP00561_Glycerolipid_metabolism		50	0.333203	1.00673	0.438008	1	1
insulin_signalling	insulin_signalling		103	0.341628	1.00133	0.486201	1	1
huntingtonPathway	huntingtonPathway		4	0.555628	0.998498	0.480305	1	1
bbcellPathway	bbcellPathway		8	0.469235	0.997177	0.486428	1	1
HOX_LIST_JP	HOX_LIST_JP		56	0.297114	0.994137	0.455756	1	1
electron_transport	electron_transport		85	0.302602	0.99018	0.498835	1	1
SIG_BCR_Signaling_Pathway	SIG_BCR_Signaling_Pathway		46	0.342458	0.98963	0.478126	1	1
TESTIS_GENES_FROM_XHX_AND_NETAFFX	TESTIS_GENES_FROM_XHX_AND_NETAFFX		71	0.249668	0.989094	0.54119	1	1
ptenPathway	ptenPathway		18	0.363442	0.985154	0.508925	1	1
MAPK_Cascade	MAPK_Cascade		23	0.306033	0.983614	0.501412	1	1
deathPathway	deathPathway		33	0.344082	0.982224	0.51423	1	1
gata3Pathway	gata3Pathway		16	0.360611	0.982213	0.463027	1	1
monocytePathway	monocytePathway		11	0.556667	0.981215	0.554261	1	1
ndkDynaminPathway	ndkDynaminPathway		19	0.372163	0.981201	0.50443	1	1
GPCRs_Class_A_Rhodopsin-like_2	GPCRs_Class_A_Rhodopsin-like_2		13	0.446899	0.980426	0.545608	1	1
GNF_FEMALE_GENES	GNF_FEMALE_GENES		83	0.412625	0.977202	0.4809	1	1
MAP00030_Pentose_phosphate_pathway	MAP00030_Pentose_phosphate_pathway		17	0.390875	0.977157	0.516785	1	1
GPCRs_Class_C_Metabotropic_glutamate_pheromone	GPCRs_Class_C_Metabotropic_glutamate_pheromone		14	0.411745	0.975404	0.486959	1	1
CR_TRANSCRIPTION_FACTORS	CR_TRANSCRIPTION_FACTORS		71	0.344398	0.975034	0.510528	1	1
p53Pathway	p53Pathway		16	0.401702	0.971147	0.523077	1	1
MAP00603_Globoside_metabolism	MAP00603_Globoside_metabolism		11	0.439108	0.966457	0.543827	1	1
Proteasome_Degradation	Proteasome_Degradation		32	0.342352	0.965712	0.495327	1	1
rac1Pathway	rac1Pathway		22	0.399382	0.962929	0.505594	1	1
INSULIN_2F_DOWN	INSULIN_2F_DOWN		33	0.302725	0.962199	0.532357	1	1
mitrPathway	mitrPathway		9	0.407829	0.95941	0.544792	1	1
gsPathway	gsPathway		6	0.430886	0.957549	0.558538	1	1
p27Pathway	p27Pathway		13	0.354614	0.956671	0.520611	1	1
RAP_UP	RAP_UP		181	0.321355	0.955904	0.533999	1	1
drug_resistance_and_metabolism	drug_resistance_and_metabolism		98	0.286249	0.955592	0.547393	1	1
radiation_sensitivity	radiation_sensitivity		27	0.355429	0.953587	0.554095	1	1
ANDROGEN_GENES_FROM_NETAFFX	ANDROGEN_GENES_FROM_NETAFFX		62	0.277461	0.952556	0.610648	1	1
MAP00150_Androgen_and_estrogen_metabolism	MAP00150_Androgen_and_estrogen_metabolism		17	0.315442	0.952385	0.519361	1	1
fcer1Pathway	fcer1Pathway		38	0.340777	0.950876	0.550851	1	1
MYC_MUT	MYC_MUT		5	0.533236	0.949761	0.518314	1	1
ifngPathway	ifngPathway		6	0.512496	0.948573	0.511915	1	1
FRASOR_ER_DOWN	FRASOR_ER_DOWN		71	0.364187	0.946236	0.511782	1	1
keratinocytePathway	keratinocytePathway		46	0.304413	0.94468	0.617087	1	1
MAP00400_Phenylalanine_tyrosine_and_tryptophan_biosynthesis	MAP00400_Phenylalanine_tyrosine_and_tryptophan_biosynthesis		8	0.529922	0.943147	0.603391	1	1
cell_motility	cell_motility		116	0.337036	0.936365	0.537496	1	1
CR_CELL_CYCLE	CR_CELL_CYCLE		82	0.234469	0.934371	0.640417	1	1
ranklPathway	ranklPathway		14	0.405713	0.933136	0.585492	1	1
th1th2Pathway	th1th2Pathway		19	0.390196	0.930964	0.565217	1	1
myosinPathway	myosinPathway		15	0.396991	0.930867	0.542107	1	1
SIG_CD40PATHWAYMAP	SIG_CD40PATHWAYMAP		34	0.312988	0.929657	0.623013	1	1
stemPathway	stemPathway		15	0.367753	0.928289	0.575342	1	1
MAP00680_Methane_metabolism	MAP00680_Methane_metabolism		7	0.42816	0.927849	0.587429	1	1
MAP00020_Citrate_cycle_TCA_cycle	MAP00020_Citrate_cycle_TCA_cycle		18	0.471951	0.9272	0.52012	1	1
ST_p38_MAPK_Pathway	ST_p38_MAPK_Pathway		37	0.325807	0.92323	0.593068	1	1
tidPathway	tidPathway		19	0.369978	0.921316	0.596531	1	1
ureacyclePathway	ureacyclePathway		7	0.523509	0.92052	0.589467	1	1
HEMO_TF_LIST_JP	HEMO_TF_LIST_JP		86	0.292367	0.919538	0.655126	1	1
egfPathway	egfPathway		27	0.351251	0.919351	0.655202	1	1
mapkPathway	mapkPathway		87	0.26074	0.911752	0.759188	1	1
Complement_Activation_Classical	Complement_Activation_Classical		16	0.574334	0.910254	0.706725	1	1
gpcrPathway	gpcrPathway		35	0.309881	0.906666	0.711712	1	1
inflamPathway	inflamPathway		29	0.282017	0.906006	0.61555	1	1
vitcbPathway	vitcbPathway		11	0.470319	0.905211	0.621049	1	1
ST_Interleukin_4_Pathway	ST_Interleukin_4_Pathway		26	0.369729	0.90087	0.622836	1	1
VOXPHOS	VOXPHOS		86	0.475508	0.899864	0.621491	1	1
il10Pathway	il10Pathway		13	0.438547	0.899852	0.670763	1	1
tpoPathway	tpoPathway		23	0.358741	0.894874	0.722458	1	1
LEU_UP	LEU_UP		120	0.290729	0.892261	0.671279	1	1
raccycdPathway	raccycdPathway		23	0.313592	0.890046	0.762873	1	1
INS	INS		27	0.359567	0.886103	0.671326	1	1
parkinPathway	parkinPathway		11	0.431871	0.885563	0.626148	1	1
ngfPathway	ngfPathway		19	0.344622	0.88473	0.659906	1	1
LEU_DOWN	LEU_DOWN		170	0.266385	0.883943	0.735761	1	1
mprPathway	mprPathway		23	0.348437	0.883173	0.636983	1	1
hsp27Pathway	hsp27Pathway		14	0.351961	0.880519	0.621151	1	1
ST_Fas_Signaling_Pathway	ST_Fas_Signaling_Pathway		66	0.239886	0.880288	0.746409	1	1
MAP_kinase_kinase_activity	MAP_kinase_kinase_activity		8	0.336034	0.878916	0.663752	1	1
MAP00062_Fatty_acid_biosynthesis_path_2	MAP00062_Fatty_acid_biosynthesis_path_2		7	0.533764	0.878434	0.544082	1	1
gleevecPathway	gleevecPathway		22	0.317508	0.877465	0.795466	1	1
vifPathway	vifPathway		3	0.621167	0.874682	0.704186	1	1
GLUCO	GLUCO		32	0.353943	0.869632	0.711952	1	1
il2rbPathway	il2rbPathway		37	0.280191	0.868073	0.732378	1	1
cell_death	cell_death		13	0.43091	0.867813	0.609066	1	1
MAP00220_Urea_cycle_and_metabolism_of_amino_groups	MAP00220_Urea_cycle_and_metabolism_of_amino_groups		19	0.37833	0.867055	0.570423	1	1
mrpPathway	mrpPathway		6	0.430815	0.865092	0.634692	1	1
MAP00230_Purine_metabolism	MAP00230_Purine_metabolism		84	0.285879	0.864383	0.710358	1	1
MAP00380_Tryptophan_metabolism	MAP00380_Tryptophan_metabolism		46	0.321468	0.863517	0.673675	1	1
g1Pathway	g1Pathway		28	0.305307	0.861355	0.741432	1	1
cell2cellPathway	cell2cellPathway		13	0.384881	0.860553	0.713001	1	1
SA_REG_CASCADE_OF_CYCLIN_EXPR	SA_REG_CASCADE_OF_CYCLIN_EXPR		13	0.337833	0.85737	0.646625	1	1
il18Pathway	il18Pathway		6	0.436057	0.855732	0.698061	1	1
plk3Pathway	plk3Pathway		7	0.307729	0.853194	0.768154	1	1
tcrPathway	tcrPathway		44	0.305221	0.852187	0.742068	1	1
ranPathway	ranPathway		5	0.495171	0.849863	0.674478	1	1
il22bpPathway	il22bpPathway		13	0.385734	0.848966	0.736702	1	1
tnfr1Pathway	tnfr1Pathway		29	0.303517	0.847193	0.734717	1	1
SIG_IL4RECEPTOR_IN_B_LYPHOCYTES	SIG_IL4RECEPTOR_IN_B_LYPHOCYTES		27	0.306349	0.845507	0.730318	1	1
at1rPathway	at1rPathway		34	0.248414	0.84545	0.795294	1	1
atmPathway	atmPathway		20	0.292952	0.841174	0.753602	1	1
edg1Pathway	edg1Pathway		26	0.31311	0.839638	0.691268	1	1
AR_MOUSE_PLUS_TESTO_FROM_NETAFFX	AR_MOUSE_PLUS_TESTO_FROM_NETAFFX		62	0.260527	0.839593	0.782313	1	1
MAP00051_Fructose_and_mannose_metabolism	MAP00051_Fructose_and_mannose_metabolism		25	0.323778	0.835876	0.811609	1	1
cdc25Pathway	cdc25Pathway		9	0.327639	0.833726	0.750652	1	1
P53_DOWN	P53_DOWN		17	0.348317	0.832589	0.71126	1	1
ANDROGEN_UP_GENES	ANDROGEN_UP_GENES		60	0.300296	0.831507	0.780997	1	1
P53_UP	P53_UP		40	0.309425	0.830404	0.786353	1	1
g2Pathway	g2Pathway		23	0.287952	0.830303	0.741874	1	1
plcePathway	plcePathway		12	0.391942	0.829558	0.730617	1	1
rbPathway	rbPathway		13	0.294548	0.828401	0.78707	1	1
MAP00260_Glycine_serine_and_threonine_metabolism	MAP00260_Glycine_serine_and_threonine_metabolism		23	0.297101	0.825484	0.874134	1	1
GLYCOL	GLYCOL		22	0.379758	0.825032	0.705586	1	1
ST_Interferon_gamma_Pathway	ST_Interferon_gamma_Pathway		10	0.407439	0.824132	0.759285	1	1
MAP00910_Nitrogen_metabolism	MAP00910_Nitrogen_metabolism		21	0.316814	0.822681	0.844262	1	1
erk5Pathway	erk5Pathway		17	0.322864	0.821717	0.763368	1	1
FETAL_LIVER_HS_ENRICHED_TF_JP	FETAL_LIVER_HS_ENRICHED_TF_JP		81	0.258176	0.818736	0.86457	1	1
Wnt_Signaling	Wnt_Signaling		56	0.256149	0.818576	0.767241	1	1
ST_G_alpha_i_Pathway_	ST_G_alpha_i_Pathway_		36	0.261513	0.814772	0.803256	1	1
lechtinPathway	lechtinPathway		12	0.41304	0.812385	0.656637	1	1
p35alzheimersPathway	p35alzheimersPathway		11	0.370048	0.811611	0.742019	1	1
setPathway	setPathway		11	0.383285	0.8116	0.754678	1	1
erkPathway	erkPathway		30	0.282257	0.80955	0.777731	1	1
cdk5Pathway	cdk5Pathway		13	0.351399	0.809059	0.702624	1	1
MAP_kinase_activity	MAP_kinase_activity		8	0.39037	0.807923	0.779994	1	1
blymphocytePathway	blymphocytePathway		11	0.361141	0.806489	0.746134	1	1
MAP00790_Folate_biosynthesis	MAP00790_Folate_biosynthesis		12	0.433539	0.80396	0.746644	1	1
erbb4Pathway	erbb4Pathway		7	0.438636	0.803694	0.740361	1	1
SIG_PIP3_signaling_in_B_lymphocytes	SIG_PIP3_signaling_in_B_lymphocytes		36	0.242986	0.800929	0.81917	1	1
fmlppathway	fmlppathway		37	0.285297	0.800729	0.871669	1	1
41bbPathway	41bbPathway		18	0.313248	0.799646	0.808723	1	1
pparaPathway	pparaPathway		54	0.269379	0.794001	0.929477	1	1
metPathway	metPathway		35	0.27526	0.790903	0.779622	1	1
ST_G_alpha_5_Pathway	ST_G_alpha_5_Pathway		14	0.290874	0.787797	0.856821	1	1
ptdinsPathway	ptdinsPathway		22	0.325841	0.785248	0.767399	1	1
ldlPathway	ldlPathway		6	0.502108	0.779173	0.79727	1	1
il17Pathway	il17Pathway		15	0.402095	0.778658	0.736344	1	1
mef2dPathway	mef2dPathway		19	0.309931	0.778569	0.827746	1	1
cblPathway	cblPathway		13	0.340218	0.778104	0.844749	1	1
MAP00710_Carbon_fixation	MAP00710_Carbon_fixation		17	0.358964	0.774808	0.761296	1	1
extrinsicPathway	extrinsicPathway		13	0.337529	0.774689	0.719312	1	1
MAP00271_Methionine_metabolism	MAP00271_Methionine_metabolism		8	0.352325	0.773663	0.830463	1	1
SIG_CHEMOTAXIS	SIG_CHEMOTAXIS		45	0.275608	0.773195	0.854441	1	1
ck1Pathway	ck1Pathway		17	0.324059	0.773033	0.78444	1	1
BRCA_UP	BRCA_UP		40	0.280932	0.770568	0.926667	1	1
CR_DEATH	CR_DEATH		76	0.247532	0.769141	0.806387	1	1
MAP00140_C21_Steroid_hormone_metabolism	MAP00140_C21_Steroid_hormone_metabolism		10	0.339064	0.767045	0.763185	1	1
GLUT_DOWN	GLUT_DOWN		299	0.221936	0.767038	0.993799	1	1
pepiPathway	pepiPathway		8	0.350229	0.762706	0.760324	1	1
d4gdiPathway	d4gdiPathway		13	0.300688	0.760049	0.801495	1	1
longevityPathway	longevityPathway		14	0.315927	0.759938	0.823834	1	1
RAP_DOWN	RAP_DOWN		219	0.241743	0.751871	0.936567	1	1
pitx2Pathway	pitx2Pathway		16	0.294622	0.751859	0.8117	1	1
badPathway	badPathway		22	0.322426	0.75176	0.81444	1	1
ST_Dictyostelium_discoideum_cAMP_Chemotaxis_Pathway	ST_Dictyostelium_discoideum_cAMP_Chemotaxis_Pathway		33	0.312521	0.751144	0.847424	1	1
feederPathway	feederPathway		9	0.37597	0.745102	0.764127	1	1
MAP03020_RNA_polymerase	MAP03020_RNA_polymerase		17	0.342394	0.744318	0.76643	1	1
sppaPathway	sppaPathway		22	0.284986	0.735906	0.866036	1	1
amiPathway	amiPathway		22	0.344676	0.735482	0.824361	1	1
cskPathway	cskPathway		22	0.344676	0.735482	0.824361	1	1
MAP00310_Lysine_degradation	MAP00310_Lysine_degradation		17	0.367111	0.734038	0.750126	1	1
trkaPathway	trkaPathway		14	0.314265	0.733197	0.88361	1	1
no1Pathway	no1Pathway		30	0.305408	0.732973	0.84741	1	1
BRCA_DOWN	BRCA_DOWN		13	0.374757	0.727269	0.781428	1	1
eosinophilsPathway	eosinophilsPathway		8	0.370155	0.726966	0.885191	1	1
SIG_InsulinReceptorPathwayInCardiacMyocytes	SIG_InsulinReceptorPathwayInCardiacMyocytes		51	0.245992	0.725638	0.923171	1	1
ST_JNK_MAPK_Pathway	ST_JNK_MAPK_Pathway		40	0.228289	0.72562	0.9644	1	1
pparPathway	pparPathway		4	0.480603	0.725286	0.848052	1	1
neurotransmittersPathway	neurotransmittersPathway		6	0.329668	0.724896	0.762667	1	1
achPathway	achPathway		15	0.300443	0.716132	0.850602	1	1
SA_PTEN_PATHWAY	SA_PTEN_PATHWAY		17	0.270365	0.71478	0.901095	1	1
Electron_Transport_Chain	Electron_Transport_Chain		94	0.365884	0.713959	0.796867	1	1
CR_TRANSPORT_OF_VESICLES	CR_TRANSPORT_OF_VESICLES		25	0.260004	0.711306	0.922619	1	1
SA_CASPASE_CASCADE	SA_CASPASE_CASCADE		19	0.275718	0.710894	0.846345	1	1
TGF_Beta_Signaling_Pathway	TGF_Beta_Signaling_Pathway		45	0.254538	0.708199	0.96389	1	1
ROS	ROS		7	0.314962	0.707799	0.907544	1	1
dcPathway	dcPathway		22	0.264538	0.706912	0.822181	1	1
fasPathway	fasPathway		30	0.247835	0.702875	0.919202	1	1
erythPathway	erythPathway		15	0.263686	0.702628	0.884266	1	1
EGF_receptor_signaling_pathway	EGF_receptor_signaling_pathway		14	0.275479	0.701109	0.854758	1	1
freePathway	freePathway		10	0.251153	0.700231	0.92437	1	1
MAP00410_beta_Alanine_metabolism	MAP00410_beta_Alanine_metabolism		17	0.334158	0.69762	0.780961	0.999817	1
GLUT_UP	GLUT_UP		280	0.208837	0.697377	0.97863	0.997006	1
PGC	PGC		410	0.244163	0.69649	0.95515	0.994662	1
argininecPathway	argininecPathway		6	0.356554	0.694713	0.870431	0.993684	1
CR_CANCER_TESTIS	CR_CANCER_TESTIS		12	0.255446	0.692555	0.854987	0.993111	1
FRASOR_ER_UP	FRASOR_ER_UP		32	0.282154	0.687415	0.899908	0.995424	1
SIG_PIP3SIGINCARDIACMYOCTES	SIG_PIP3SIGINCARDIACMYOCTES		67	0.209464	0.685319	0.959478	0.994651	1
MAP00052_Galactose_metabolism	MAP00052_Galactose_metabolism		24	0.23309	0.676553	0.986494	1	1
CR_ANGIOG	CR_ANGIOG		10	0.388509	0.675228	0.880107	0.998464	1
MAP00010_Glycolysis_Gluconeogenesis	MAP00010_Glycolysis_Gluconeogenesis		54	0.253387	0.671968	0.959072	0.998253	1
MAP00340_Histidine_metabolism	MAP00340_Histidine_metabolism		20	0.263253	0.67014	0.955533	0.996882	1
hcmvPathway	hcmvPathway		16	0.276358	0.665646	0.953617	0.998473	1
S1P_Signaling	S1P_Signaling		24	0.263086	0.665559	0.940514	0.9955	1
cardiacegfPathway	cardiacegfPathway		18	0.258695	0.65723	0.952685	0.999564	1
hivnefPathway	hivnefPathway		58	0.21539	0.646047	0.951165	1	1
MAP00601_Blood_group_glycolipid_biosynthesis_lact_series	MAP00601_Blood_group_glycolipid_biosynthesis_lact_series		6	0.363382	0.644961	0.841333	1	1
par1Pathway	par1Pathway		21	0.254807	0.6376	0.937019	1	1
fatty_acid_metabolism	fatty_acid_metabolism		26	0.269307	0.625751	0.953397	1	1
parkinsonsPathway	parkinsonsPathway		2	0.454056	0.618363	0.919018	1	1
MAP00190_Oxidative_phosphorylation	MAP00190_Oxidative_phosphorylation		46	0.261873	0.617264	0.934914	1	1
proteasomePathway	proteasomePathway		21	0.268766	0.616554	0.969863	1	1
botulinPathway	botulinPathway		5	0.327272	0.61389	0.956044	1	1
leptinPathway	leptinPathway		10	0.240468	0.612433	0.979428	1	1
vobesityPathway	vobesityPathway		7	0.334813	0.611631	0.917053	1	1
agpcrPathway	agpcrPathway		12	0.298205	0.607779	0.962113	1	1
nfatPathway	nfatPathway		53	0.18524	0.606594	0.998144	0.999109	1
MAP00650_Butanoate_metabolism	MAP00650_Butanoate_metabolism		21	0.289095	0.583659	0.878128	1	1
etcPathway	etcPathway		10	0.331044	0.582453	0.913235	1	1
ps1Pathway	ps1Pathway		14	0.217725	0.573277	0.980459	1	1
ahspPathway	ahspPathway		12	0.337828	0.571444	0.911452	1	1
caspasePathway	caspasePathway		23	0.219618	0.565809	0.959695	1	1
XINACT_MERGED	XINACT_MERGED		19	0.200961	0.556128	0.967796	1	1
caspase_activity	caspase_activity		8	0.227403	0.548332	0.973413	1	1
nos1Pathway	nos1Pathway		22	0.197641	0.547663	0.997962	1	1
cacamPathway	cacamPathway		14	0.212119	0.546723	0.997497	0.999881	1
ctla4Pathway	ctla4Pathway		19	0.248589	0.543861	0.963214	0.997849	1
ephA4Pathway	ephA4Pathway		10	0.309538	0.543452	0.900848	0.995382	1
pgc1aPathway	pgc1aPathway		23	0.191446	0.537978	0.985075	0.994239	1
tcraPathway	tcraPathway		11	0.321763	0.535978	0.931693	0.992261	1
gcrPathway	gcrPathway		19	0.206026	0.523702	0.99849	0.992721	1
MAP00280_Valine_leucine_and_isoleucine_degradation	MAP00280_Valine_leucine_and_isoleucine_degradation		27	0.264211	0.514583	0.978466	0.992478	1
MAP00252_Alanine_and_aspartate_metabolism	MAP00252_Alanine_and_aspartate_metabolism		21	0.214431	0.499836	0.997902	0.992878	1
no2il12Pathway	no2il12Pathway		17	0.19344	0.42974	0.988228	0.999191	1
MAP00640_Propanoate_metabolism	MAP00640_Propanoate_metabolism		20	0.220379	0.418537	0.987106	0.997203	1

## Sheet: Simvastatin_0wk
NAME	GS	GS DESC	SIZE	ES	NES	NOM p-val	FDR q-val	FWER p-val
MAP_kinase_kinase_activity	MAP_kinase_kinase_activity	Details ...	8	-0.752827	-1.53128	0.0372184	1	0.7452
ppargPathway	ppargPathway	Details ...	8	-0.840225	-1.48658	0.0191231	1	0.8488
mrpPathway	mrpPathway	Details ...	6	-0.680366	-1.47597	0.0596745	0.957978	0.8568
MAP00670_One_carbon_pool_by_folate	MAP00670_One_carbon_pool_by_folate	Details ...	12	-0.600121	-1.43674	0.0205899	1	0.9308
CR_CANCER_TESTIS	CR_CANCER_TESTIS	Details ...	12	-0.578423	-1.43564	0.102907	0.876972	0.934
INSULIN_2F_UP	INSULIN_2F_UP	Details ...	229	-0.56741	-1.42789	0.0990431	0.788638	0.9496
MAP00630_Glyoxylate_and_dicarboxylate_metabolism	MAP00630_Glyoxylate_and_dicarboxylate_metabolism	Details ...	10	-0.738107	-1.41379	0.0608049	0.776076	0.9624
erbb3Pathway	erbb3Pathway	Details ...	5	-0.795552	-1.40484	0.102844	0.734501	0.964
MAP03020_RNA_polymerase	MAP03020_RNA_polymerase	Details ...	17	-0.626817	-1.37674	0.145169	0.821413	0.9754
mtorPathway	mtorPathway	Details ...	23	-0.483586	-1.36183	0.0442964	0.838257	0.9932
rabPathway	rabPathway	Details ...	11	-0.722259	-1.30328	0.22451	1	0.9974
methioninePathway	methioninePathway	Details ...	5	-0.691233	-1.3019	0.1639	1	0.9974
rarrxrPathway	rarrxrPathway	Details ...	15	-0.620986	-1.29981	0.200765	1	0.9974
cell_cycle_arrest	cell_cycle_arrest	Details ...	34	-0.450292	-1.28324	0.0798503	1	0.9974
tercPathway	tercPathway	Details ...	6	-0.694878	-1.27768	0.203018	1	0.9974
MAP00680_Methane_metabolism	MAP00680_Methane_metabolism	Details ...	7	-0.55928	-1.26825	0.185633	1	1
pparPathway	pparPathway	Details ...	4	-0.740702	-1.26666	0.232218	0.967018	1
krebPathway	krebPathway	Details ...	8	-0.762853	-1.26075	0.268539	0.947406	1
carm1Pathway	carm1Pathway	Details ...	13	-0.57228	-1.25249	0.209243	0.942248	1
Krebs-TCA_Cycle	Krebs-TCA_Cycle	Details ...	29	-0.570633	-1.24534	0.224779	0.934603	1
p27Pathway	p27Pathway		13	-0.485588	-1.24257	0.175391	0.904273	1
eif4Pathway	eif4Pathway		24	-0.456451	-1.23869	0.109571	0.882804	1
rarPathway	rarPathway		3	-0.885942	-1.23475	0.176471	0.866143	1
TCA	TCA		15	-0.660359	-1.21218	0.270916	0.941852	1
pparaPathway	pparaPathway		54	-0.438304	-1.20849	0.226082	0.92238	1
proteasomePathway	proteasomePathway		21	-0.499501	-1.20808	0.20458	0.889191	1
MAP00720_Reductive_carboxylate_cycle_CO2_fixation	MAP00720_Reductive_carboxylate_cycle_CO2_fixation		7	-0.727197	-1.20639	0.304288	0.864021	1
circadianPathway	circadianPathway		6	-0.631762	-1.18334	0.212672	0.935973	1
MAP00190_Oxidative_phosphorylation	MAP00190_Oxidative_phosphorylation		46	-0.41062	-1.17366	0.264454	0.946692	1
aktPathway	aktPathway		19	-0.516609	-1.16825	0.274229	0.94096	1
fatty_acid_metabolism	fatty_acid_metabolism		26	-0.438834	-1.14526	0.254863	1	1
MAP00020_Citrate_cycle_TCA_cycle	MAP00020_Citrate_cycle_TCA_cycle		18	-0.55906	-1.13057	0.324111	1	1
longevityPathway	longevityPathway		14	-0.500919	-1.1293	0.280037	1	1
ptc1Pathway	ptc1Pathway		11	-0.44447	-1.1234	0.349427	1	1
Fatty_Acid_Degradation	Fatty_Acid_Degradation		21	-0.5048	-1.11008	0.328178	1	1
Electron_Transport_Chain	Electron_Transport_Chain		94	-0.483615	-1.11006	0.381931	1	1
ST_p38_MAPK_Pathway	ST_p38_MAPK_Pathway		37	-0.372561	-1.08349	0.303395	1	1
ketonebodiesPathway	ketonebodiesPathway		4	-0.720524	-1.08109	0.430431	1	1
EGF_receptor_signaling_pathway	EGF_receptor_signaling_pathway		14	-0.415151	-1.07385	0.289362	1	1
pitx2Pathway	pitx2Pathway		16	-0.437702	-1.07034	0.363038	1	1
MAP00460_Cyanoamino_acid_metabolism	MAP00460_Cyanoamino_acid_metabolism		4	-0.560389	-1.06568	0.388005	1	1
gleevecPathway	gleevecPathway		22	-0.417741	-1.06431	0.35509	1	1
pgc1aPathway	pgc1aPathway		23	-0.492541	-1.06117	0.410667	1	1
ROS	ROS		7	-0.590358	-1.05641	0.446413	1	1
etcPathway	etcPathway		10	-0.588749	-1.05266	0.438045	1	1
cell_cycle_regulator	cell_cycle_regulator		26	-0.352938	-1.03977	0.40625	1	1
egfr_smrtePathway	egfr_smrtePathway		11	-0.523525	-1.03902	0.428751	1	1
vobesityPathway	vobesityPathway		7	-0.50586	-1.0367	0.408245	1	1
hdacPathway	hdacPathway		30	-0.397033	-1.03205	0.429934	1	1
carm-erPathway	carm-erPathway		28	-0.455736	-1.02702	0.456007	1	1
gata3Pathway	gata3Pathway		16	-0.385276	-1.01216	0.42496	1	1
nos1Pathway	nos1Pathway		22	-0.385011	-1.0086	0.467757	1	1
CR_PROTEIN_MOD	CR_PROTEIN_MOD		150	-0.310624	-1.00525	0.429271	1	1
MAP00071_Fatty_acid_metabolism	MAP00071_Fatty_acid_metabolism		47	-0.36677	-1.00265	0.428503	1	1
VOXPHOS	VOXPHOS		86	-0.435688	-1.00105	0.507471	1	1
mRNA_splicing	mRNA_splicing		55	-0.342038	-0.997341	0.443392	0.999821	1
human_mitoDB_6_2002	human_mitoDB_6_2002		419	-0.358382	-0.989696	0.474057	1	1
tgfbPathway	tgfbPathway		19	-0.419165	-0.9882	0.463649	0.995658	1
cremPathway	cremPathway		7	-0.494659	-0.982567	0.528311	0.996348	1
HUMAN_CD34_ENRICHED_TF_JP	HUMAN_CD34_ENRICHED_TF_JP		202	-0.294226	-0.97795	0.528075	0.994422	1
mef2dPathway	mef2dPathway		19	-0.393951	-0.976126	0.521457	0.984385	1
GLYCOGEN	GLYCOGEN		21	-0.46744	-0.975766	0.460094	0.969936	1
hsp27Pathway	hsp27Pathway		14	-0.398905	-0.96462	0.557933	0.989287	1
ghPathway	ghPathway		27	-0.355396	-0.95787	0.514931	0.994581	1
ndkDynaminPathway	ndkDynaminPathway		19	-0.381145	-0.957755	0.515352	0.979697	1
torPathway	torPathway		3	-0.631377	-0.956859	0.585191	0.967263	1
il7Pathway	il7Pathway		16	-0.385179	-0.955243	0.597421	0.957914	1
MAP00620_Pyruvate_metabolism	MAP00620_Pyruvate_metabolism		31	-0.399396	-0.952253	0.575208	0.952516	1
igf1rPathway	igf1rPathway		15	-0.403696	-0.946151	0.538983	0.955844	1
mitochondr	mitochondr		442	-0.33431	-0.944505	0.542393	0.947116	1
HTERT_UP	HTERT_UP		116	-0.314506	-0.939466	0.571581	0.947605	1
flumazenilPathway	flumazenilPathway		9	-0.343363	-0.929804	0.536643	0.963063	1
GLUCOSE_DOWN	GLUCOSE_DOWN		154	-0.312176	-0.919971	0.588971	0.97645	1
CR_REPAIR	CR_REPAIR		41	-0.264576	-0.918787	0.624526	0.9666	1
SA_FAS_SIGNALLING	SA_FAS_SIGNALLING		9	-0.40362	-0.905438	0.653236	0.989812	1
cptPathway	cptPathway		4	-0.573841	-0.89068	0.660334	1	1
HOX_LIST_JP	HOX_LIST_JP		56	-0.266565	-0.889275	0.644683	1	1
MAP00380_Tryptophan_metabolism	MAP00380_Tryptophan_metabolism		46	-0.288581	-0.888339	0.666956	0.995853	1
insulinPathway	insulinPathway		21	-0.398936	-0.880892	0.643461	1	1
pelp1Pathway	pelp1Pathway		7	-0.493925	-0.87606	0.607556	1	1
spryPathway	spryPathway		18	-0.315415	-0.873757	0.678571	0.995971	1
nthiPathway	nthiPathway		24	-0.327104	-0.872621	0.632653	0.986469	1
wntPathway	wntPathway		26	-0.334245	-0.872087	0.705236	0.975803	1
plcePathway	plcePathway		12	-0.353891	-0.863015	0.691574	0.985739	1
MAP00361_gamma_Hexachlorocyclohexane_degradation	MAP00361_gamma_Hexachlorocyclohexane_degradation		29	-0.321987	-0.861896	0.670031	0.976957	1
vipPathway	vipPathway		27	-0.334439	-0.855721	0.673759	0.979994	1
RAP_DOWN	RAP_DOWN		219	-0.298515	-0.854503	0.76503	0.97235	1
mRNA_processing	mRNA_processing		46	-0.340645	-0.853909	0.66069	0.962682	1
PGC	PGC		410	-0.290861	-0.852177	0.771125	0.956052	1
MAP00500_Starch_and_sucrose_metabolism	MAP00500_Starch_and_sucrose_metabolism		22	-0.38856	-0.84811	0.661686	0.954714	1
huntingtonPathway	huntingtonPathway		4	-0.507973	-0.843078	0.773632	0.955343	1
ST_MONOCYTE_AD_PATHWAY	ST_MONOCYTE_AD_PATHWAY		27	-0.32579	-0.835285	0.732037	0.961103	1
pentosePathway	pentosePathway		4	-0.43573	-0.831211	0.75023	0.959603	1
MAP00480_Glutathione_metabolism	MAP00480_Glutathione_metabolism		22	-0.338017	-0.824164	0.742018	0.964052	1
cytokinePathway	cytokinePathway		21	-0.238488	-0.823603	0.711674	0.955187	1
MAP00650_Butanoate_metabolism	MAP00650_Butanoate_metabolism		21	-0.37211	-0.819198	0.709569	0.955037	1
anthraxPathway	anthraxPathway		2	-0.596883	-0.818063	0.772901	0.947484	1
eponfkbPathway	eponfkbPathway		11	-0.336931	-0.815855	0.767167	0.942594	1
freePathway	freePathway		10	-0.343952	-0.800602	0.758123	0.961819	1
metPathway	metPathway		35	-0.295677	-0.79967	0.806876	0.953784	1
Proteasome_Degradation	Proteasome_Degradation		32	-0.312348	-0.798328	0.813835	0.947169	1
akap13Pathway	akap13Pathway		11	-0.330793	-0.791169	0.754894	0.951218	1
Glycogen_Metabolism	Glycogen_Metabolism		36	-0.375651	-0.786913	0.697368	0.949568	1
ST_Interferon_gamma_Pathway	ST_Interferon_gamma_Pathway		10	-0.386165	-0.786252	0.748693	0.941565	1
eea1Pathway	eea1Pathway		7	-0.415883	-0.78187	0.733629	0.940315	1
il6Pathway	il6Pathway		21	-0.36645	-0.778945	0.822057	0.936294	1
CR_TRANSPORT_OF_VESICLES	CR_TRANSPORT_OF_VESICLES		25	-0.331382	-0.7774	0.793878	0.930126	1
rnaPathway	rnaPathway		10	-0.319475	-0.775228	0.807692	0.924893	1
gabaPathway	gabaPathway		12	-0.275737	-0.770772	0.832421	0.923542	1
KET	KET		8	-0.451534	-0.768112	0.76735	0.919522	1
FA	FA		23	-0.340895	-0.763782	0.800469	0.91808	1
MAP00710_Carbon_fixation	MAP00710_Carbon_fixation		17	-0.343964	-0.757094	0.763747	0.920804	1
MAP00310_Lysine_degradation	MAP00310_Lysine_degradation		17	-0.355242	-0.742161	0.798285	0.934384	1
betaoxidationPathway	betaoxidationPathway		6	-0.412186	-0.721278	0.815455	0.955651	1
CR_HORMONAL_FUNCTIONS	CR_HORMONAL_FUNCTIONS		12	-0.289539	-0.720812	0.810351	0.947974	1
MAP00790_Folate_biosynthesis	MAP00790_Folate_biosynthesis		12	-0.341383	-0.7192	0.869254	0.941514	1
dnafragmentPathway	dnafragmentPathway		10	-0.32112	-0.704052	0.898634	0.952551	1
MAP00062_Fatty_acid_biosynthesis_path_2	MAP00062_Fatty_acid_biosynthesis_path_2		7	-0.370841	-0.683168	0.78207	0.966794	1
il18Pathway	il18Pathway		6	-0.361244	-0.655185	0.869355	0.984711	1
ST_STAT3_Pathway	ST_STAT3_Pathway		11	-0.289247	-0.64382	0.912457	0.985401	1
malatePathway	malatePathway		4	-0.382208	-0.637246	0.896588	0.981927	1
dbpbPathway	dbpbPathway		4	-0.35255	-0.62114	0.903738	0.984612	1
skp2e2fPathway	skp2e2fPathway		10	-0.251295	-0.614375	0.910785	0.980734	1
MAP00100_Sterol_biosynthesis	MAP00100_Sterol_biosynthesis		10	-0.318655	-0.607188	0.929898	0.976848	1
MAP00280_Valine_leucine_and_isoleucine_degradation	MAP00280_Valine_leucine_and_isoleucine_degradation		27	-0.274048	-0.586257	0.936942	0.979571	1
PYR	PYR		8	-0.239446	-0.538771	0.949024	0.989408	1
MAP00430_Taurine_and_hypotaurine_metabolism	MAP00430_Taurine_and_hypotaurine_metabolism		4	-0.270091	-0.51117	0.988045	0.988002	1

## Sheet: Simvastatin_8wk
NAME	GS	GS DESC	SIZE	ES	NES	NOM p-val	FDR q-val	FWER p-val
ST_T_Cell_Signal_Transduction	ST_T_Cell_Signal_Transduction	Details ...	45	0.576381	1.6811	0	0.0550331	0.1932
soddPathway	soddPathway	Details ...	10	0.827299	1.68723	0.0136624	0.0603126	0.1822
Eicosanoid_Synthesis	Eicosanoid_Synthesis	Details ...	15	0.792743	1.66116	0	0.0713585	0.2578
plcPathway	plcPathway	Details ...	8	0.784198	1.68894	0	0.0719344	0.1768
tubbyPathway	tubbyPathway	Details ...	7	0.702692	1.69924	0	0.0763905	0.14
caspasePathway	caspasePathway	Details ...	23	0.677254	1.65219	0.00797267	0.076954	0.3012
CR_DEATH	CR_DEATH	Details ...	76	0.531078	1.64097	0.00488998	0.0791586	0.3416
hivnefPathway	hivnefPathway	Details ...	58	0.558315	1.64319	0	0.0849331	0.3396
ephA4Pathway	ephA4Pathway	Details ...	10	0.8648	1.60696	0.00419992	0.0854244	0.4622
deathPathway	deathPathway	Details ...	33	0.585377	1.60809	0.00530705	0.0890413	0.4568
MAP00590_Prostaglandin_and_leukotriene_metabolism	MAP00590_Prostaglandin_and_leukotriene_metabolism	Details ...	19	0.722466	1.6208	0.00464684	0.0893588	0.4142
nkcellsPathway	nkcellsPathway	Details ...	20	0.644394	1.59583	0	0.0898848	0.506
SA_CASPASE_CASCADE	SA_CASPASE_CASCADE	Details ...	19	0.627344	1.59156	0	0.0909514	0.5392
rac1Pathway	rac1Pathway	Details ...	22	0.730314	1.61533	0.00388048	0.0923091	0.4448
ST_Dictyostelium_discoideum_cAMP_Chemotaxis_Pathway	ST_Dictyostelium_discoideum_cAMP_Chemotaxis_Pathway	Details ...	33	0.636923	1.60982	0.00736525	0.0931772	0.4542
nktPathway	nktPathway	Details ...	29	0.623764	1.6241	0.0177797	0.0938449	0.4092
eosinophilsPathway	eosinophilsPathway		8	0.773687	1.57967	0.0245968	0.0939813	0.5894
tall1Pathway	tall1Pathway	Details ...	15	0.560887	1.59586	0.00299786	0.0950108	0.506
il17Pathway	il17Pathway		15	0.775625	1.57398	0.0225019	0.0954737	0.6158
CBF_LEUKEMIA_DOWNING_AML	CBF_LEUKEMIA_DOWNING_AML	Details ...	75	0.603508	1.58409	0.023142	0.0973084	0.5756
ureacyclePathway	ureacyclePathway		7	0.867059	1.57481	0.00828937	0.0977306	0.6126
cell_motility	cell_motility		116	0.60679	1.57973	0.0143854	0.0983271	0.5894
MAP00562_Inositol_phosphate_metabolism	MAP00562_Inositol_phosphate_metabolism		20	0.653388	1.56568	0.0317089	0.0985691	0.657
gsk3Pathway	gsk3Pathway		27	0.630257	1.56744	0.00417188	0.100528	0.6492
cell_adhesion	cell_adhesion		195	0.566232	1.55559	0.0131519	0.101447	0.704
tnf_and_fas_network	tnf_and_fas_network		22	0.664318	1.55605	0.00661959	0.104161	0.7016
cell_surface_receptor_linked_signal_transduction	cell_surface_receptor_linked_signal_transduction	Details ...	143	0.588763	1.70163	0	0.105234	0.1366
CR_IMMUNE_FUNCTION	CR_IMMUNE_FUNCTION		54	0.627844	1.55738	0.0643375	0.10645	0.6978
ccr5Pathway	ccr5Pathway		18	0.726001	1.54758	0.0265393	0.111054	0.7336
trkaPathway	trkaPathway		14	0.649731	1.54283	0.023382	0.114729	0.7522
SA_B_CELL_RECEPTOR_COMPLEXES	SA_B_CELL_RECEPTOR_COMPLEXES		24	0.599343	1.52967	0.00888717	0.121055	0.7818
s1pPathway	s1pPathway		8	0.798379	1.5343	0.0260417	0.121164	0.7716
ctla4Pathway	ctla4Pathway		19	0.711106	1.53116	0.028906	0.122088	0.7798
SA_MMP_CYTOKINE_CONNECTION	SA_MMP_CYTOKINE_CONNECTION		15	0.669913	1.51804	0.0556925	0.122609	0.8154
lairPathway	lairPathway		16	0.773647	1.53548	0.0352113	0.122718	0.7686
extrinsicPathway	extrinsicPathway		13	0.704068	1.52609	0.0431133	0.12366	0.791
no2il12Pathway	no2il12Pathway		17	0.702986	1.52079	0.0285097	0.124771	0.803
ranklPathway	ranklPathway		14	0.558816	1.51841	0.0227898	0.125403	0.8154
nfkbPathway	nfkbPathway		23	0.543572	1.50169	0.0367578	0.12674	0.8776
d4gdiPathway	d4gdiPathway		13	0.743667	1.52144	0.0227577	0.127003	0.801
bcl2family_and_reg_network	bcl2family_and_reg_network		24	0.523143	1.50245	0.00302899	0.127682	0.8756
NFKB_INDUCED	NFKB_INDUCED		111	0.521002	1.50329	0.0153846	0.129558	0.8688
MAP00532_Chondroitin_Heparan_sulfate_biosynthesis	MAP00532_Chondroitin_Heparan_sulfate_biosynthesis		7	0.727258	1.50383	0.0636631	0.131504	0.8688
CR_DNA_MET_AND_MOD	CR_DNA_MET_AND_MOD		24	0.532328	1.50737	0.0223914	0.132169	0.8572
tollPathway	tollPathway		36	0.501945	1.50545	0.00747508	0.132533	0.8664
P53_DOWN	P53_DOWN		17	0.603663	1.51066	0.015739	0.133292	0.8484
EMT_DOWN	EMT_DOWN		40	0.609802	1.50763	0.0403417	0.134766	0.854
ST_Fas_Signaling_Pathway	ST_Fas_Signaling_Pathway		66	0.472428	1.49198	0.00371885	0.137172	0.8904
alternativePathway	alternativePathway		9	0.79944	1.49256	0.00498339	0.138297	0.8904
FRASOR_ER_DOWN	FRASOR_ER_DOWN		71	0.580152	1.48769	0.0148458	0.140715	0.905
cell_adhesion_molecule_activity	cell_adhesion_molecule_activity		118	0.550421	1.48616	0	0.140743	0.9064
notchPathway	notchPathway		6	0.737042	1.4877	0.0387244	0.143415	0.905
GO_ROS	GO_ROS		27	0.571976	1.48297	0.017619	0.144154	0.9064
tcytotoxicPathway	tcytotoxicPathway		12	0.834263	1.44708	0.0504863	0.150639	0.9624
RAP_UP	RAP_UP		181	0.4837	1.44797	0	0.151361	0.9624
rhoPathway	rhoPathway		31	0.662177	1.47487	0.0776397	0.152211	0.9322
ctlPathway	ctlPathway		13	0.78441	1.4482	0.0180976	0.153001	0.9624
tcraPathway	tcraPathway		11	0.873979	1.44846	0.00604351	0.154469	0.9624
EMT_UP	EMT_UP		57	0.812693	1.43846	0	0.154509	0.966
ST_B_Cell_Antigen_Receptor	ST_B_Cell_Antigen_Receptor		40	0.534682	1.47201	0.0353698	0.15472	0.9342
MAP00760_Nicotinate_and_nicotinamide_metabolism	MAP00760_Nicotinate_and_nicotinamide_metabolism		6	0.82151	1.4623	0.0204545	0.154757	0.9466
SIG_BCR_Signaling_Pathway	SIG_BCR_Signaling_Pathway		46	0.505306	1.43697	0.0078286	0.154931	0.9676
SIG_CD40PATHWAYMAP	SIG_CD40PATHWAYMAP		34	0.514887	1.47491	0.00326323	0.154963	0.9322
tcrPathway	tcrPathway		44	0.557333	1.44926	0.0358995	0.155036	0.9624
MAP00602_Blood_group_glycolipid_biosynthesis_neolact_series	MAP00602_Blood_group_glycolipid_biosynthesis_neolact_series		14	0.581609	1.43446	0.0691136	0.155257	0.9676
lechtinPathway	lechtinPathway		12	0.680084	1.46039	0.0616333	0.155575	0.9486
bbcellPathway	bbcellPathway		8	0.718542	1.46877	0.0301757	0.156096	0.9392
SIG_PIP3_signaling_in_B_lymphocytes	SIG_PIP3_signaling_in_B_lymphocytes		36	0.533567	1.45069	0.0435816	0.156183	0.9598
AR_MOUSE_PLUS_TESTO_FROM_NETAFFX	AR_MOUSE_PLUS_TESTO_FROM_NETAFFX		62	0.460853	1.45209	0.0237712	0.156294	0.9598
GPCRs_Class_A_Rhodopsin-like_2	GPCRs_Class_A_Rhodopsin-like_2		13	0.568181	1.43856	0.0807601	0.156301	0.966
monocytePathway	monocytePathway		11	0.781335	1.43494	0.0835777	0.15635	0.9676
thelperPathway	thelperPathway		12	0.833252	1.46265	0.0400911	0.156407	0.9446
MAP00052_Galactose_metabolism	MAP00052_Galactose_metabolism		24	0.600578	1.44943	0.0221713	0.156698	0.9598
il5Pathway	il5Pathway		10	0.629853	1.43945	0.0795015	0.156955	0.9638
ionPathway	ionPathway		5	0.776459	1.44198	0.0474178	0.157039	0.9638
CR_CAM	CR_CAM		95	0.568904	1.4291	0.0477316	0.157577	0.9712
neutrophilPathway	neutrophilPathway		8	0.785086	1.45225	0.041769	0.15833	0.9598
Il12Pathway	Il12Pathway		21	0.599558	1.46902	0.0481113	0.158392	0.9392
ST_Dictyostelium_discoideum_cAMP_Receptor_G_Protein_Independent_Pathways	ST_Dictyostelium_discoideum_cAMP_Receptor_G_Protein_Independent_Pathways		4	0.911523	1.45338	0.0265998	0.158484	0.9552
caspase_activity	caspase_activity		8	0.792903	1.46297	0	0.15855	0.9446
ANTI_CD44_UP	ANTI_CD44_UP		25	0.545061	1.46603	0.0250404	0.158624	0.9446
ps1Pathway	ps1Pathway		14	0.575106	1.43035	0.040271	0.158691	0.9712
GLUCOSE_UP	GLUCOSE_UP		41	0.567209	1.4395	0.0658565	0.158878	0.9638
sppaPathway	sppaPathway		22	0.559427	1.46421	0.0362375	0.15901	0.9446
ST_Type_I_Interferon_Pathway	ST_Type_I_Interferon_Pathway		9	0.771856	1.42912	0.0176842	0.159248	0.9712
HTERT_DOWN	HTERT_DOWN		66	0.535257	1.45413	0.0274643	0.159942	0.9552
bcrPathway	bcrPathway		35	0.52437	1.43041	0.0116794	0.160407	0.9712
INSULIN_2F_DOWN	INSULIN_2F_DOWN		33	0.540779	1.45601	0	0.161118	0.954
srcRPTPPathway	srcRPTPPathway		11	0.670368	1.45429	0.0575342	0.162101	0.9552
cell_adhesion_receptor_activity	cell_adhesion_receptor_activity		37	0.636048	1.41005	0.107186	0.168828	0.9782
ST_Tumor_Necrosis_Factor_Pathway	ST_Tumor_Necrosis_Factor_Pathway		29	0.530372	1.41054	0.026764	0.169861	0.9768
Pentose_Phosphate_Pathway	Pentose_Phosphate_Pathway		7	0.65002	1.4212	0.0434575	0.170331	0.9748
cskPathway	cskPathway		22	0.665483	1.40631	0.0848276	0.17052	0.982
KRAS_TOP100_KNOCKDOWN	KRAS_TOP100_KNOCKDOWN		84	0.642135	1.41074	0.0697177	0.171194	0.9768
SA_PROGRAMMED_CELL_DEATH	SA_PROGRAMMED_CELL_DEATH		12	0.536696	1.4075	0.0519878	0.171581	0.98
AR_MOUSE	AR_MOUSE		46	0.517923	1.41142	0.0578013	0.171813	0.9768
amiPathway	amiPathway		22	0.665483	1.40631	0.0848276	0.172159	0.982
erythPathway	erythPathway		15	0.571143	1.41323	0.060671	0.172381	0.9768
Inflammatory_Response_Pathway	Inflammatory_Response_Pathway		27	0.781998	1.41557	0.00388937	0.17254	0.9768
CR_SIGNALLING	CR_SIGNALLING		195	0.423758	1.41411	0.0312642	0.17311	0.9768
ifnaPathway	ifnaPathway		9	0.782324	1.41839	0.0352082	0.173358	0.9748
AR_ORTHOS_MAPPED_TO_U133_VIA_NETAFFX	AR_ORTHOS_MAPPED_TO_U133_VIA_NETAFFX		46	0.517923	1.41142	0.0578013	0.173566	0.9768
tcapoptosisPathway	tcapoptosisPathway		9	0.803918	1.41576	0.0614261	0.174003	0.9768
CR_ANGIOG	CR_ANGIOG		10	0.690351	1.41647	0.0343628	0.17478	0.9748
ptdinsPathway	ptdinsPathway		22	0.628967	1.40213	0.0796574	0.176048	0.9864
ST_Wnt_beta_catenin_Pathway	ST_Wnt_beta_catenin_Pathway		33	0.554197	1.39571	0.0817738	0.182007	0.9864
lymphocytePathway	lymphocytePathway		9	0.743556	1.39584	0.106829	0.183398	0.9864
ST_Interleukin_4_Pathway	ST_Interleukin_4_Pathway		26	0.515622	1.39616	0.0368834	0.184325	0.9864
ucalpainPathway	ucalpainPathway		18	0.654372	1.3879	0.0817121	0.193805	0.9864
mitochondriaPathway	mitochondriaPathway		21	0.540214	1.38383	0	0.197878	0.9864
tsp1Pathway	tsp1Pathway		7	0.780163	1.38425	0.0960245	0.198566	0.9864
chemicalPathway	chemicalPathway		22	0.551536	1.37728	0.0781521	0.205821	0.9884
GPCRs_Class_A_Rhodopsin-like	GPCRs_Class_A_Rhodopsin-like	Details ...	150	0.425778	1.70388	0	0.20645	0.1326
SA_PTEN_PATHWAY	SA_PTEN_PATHWAY		17	0.617659	1.37769	0.0846542	0.207071	0.9884
MAP00400_Phenylalanine_tyrosine_and_tryptophan_biosynthesis	MAP00400_Phenylalanine_tyrosine_and_tryptophan_biosynthesis		8	0.700836	1.37431	0.150919	0.209029	0.9884
ADULT_LIVER_vs_FETAL_LIVER_GNF2	ADULT_LIVER_vs_FETAL_LIVER_GNF2		79	0.523112	1.37246	0.055941	0.210508	0.9884
ST_GRANULE_CELL_SURVIVAL_PATHWAY	ST_GRANULE_CELL_SURVIVAL_PATHWAY		28	0.538418	1.36958	0.0260264	0.214034	0.9884
CR_CYTOSKELETON	CR_CYTOSKELETON		25	0.554232	1.36724	0.117988	0.216303	0.9884
SIG_CHEMOTAXIS	SIG_CHEMOTAXIS		45	0.565798	1.36292	0.0839866	0.216574	0.9884
ST_Integrin_Signaling_Pathway	ST_Integrin_Signaling_Pathway		80	0.53561	1.36334	0.115162	0.21763	0.9884
cxcr4Pathway	cxcr4Pathway		24	0.518564	1.36389	0.0134816	0.218631	0.9884
vegfPathway	vegfPathway		27	0.51098	1.3604	0.040481	0.219473	0.9934
tnfr2Pathway	tnfr2Pathway		18	0.491258	1.36428	0.0275998	0.219783	0.9884
G13_Signaling_Pathway	G13_Signaling_Pathway		33	0.563186	1.35794	0.0763989	0.220575	0.9934
ANTI_CD44_DOWN	ANTI_CD44_DOWN		12	0.517057	1.35795	0.0650948	0.222348	0.9934
il1rPathway	il1rPathway		33	0.387733	1.35564	0.0253672	0.222945	0.9934
Wnt_Signaling	Wnt_Signaling		56	0.492054	1.35142	0.0194582	0.228603	0.9934
ox40Pathway	ox40Pathway		3	0.870028	1.34991	0.0731217	0.229782	0.9934
botulinPathway	botulinPathway		5	0.803445	1.34835	0.0766434	0.230773	0.9934
mspPathway	mspPathway		6	0.676618	1.34346	0.0754717	0.232324	0.9934
edg1Pathway	edg1Pathway		26	0.491678	1.34504	0.107573	0.23293	0.9934
Matrix_Metalloproteinases	Matrix_Metalloproteinases		26	0.592206	1.34613	0.106067	0.233028	0.9934
fosbPathway	fosbPathway		5	0.745544	1.34355	0.0899625	0.23393	0.9934
il2rbPathway	il2rbPathway		37	0.450558	1.34021	0.0145884	0.235737	0.9934
PROLIF_GENES	PROLIF_GENES		393	0.409065	1.33921	0.042735	0.236143	0.9934
muscle_myosin	muscle_myosin		15	0.717592	1.33523	0.116457	0.239606	0.9934
erk5Pathway	erk5Pathway		17	0.532242	1.33587	0.1	0.240454	0.9934
SA_G1_AND_S_PHASES	SA_G1_AND_S_PHASES		15	0.541487	1.33329	0.144875	0.241508	0.9934
ca_nf_at_signalling	ca_nf_at_signalling		100	0.418305	1.33143	0.0671778	0.241665	0.9952
parkinPathway	parkinPathway		11	0.571184	1.33201	0.038996	0.241851	0.9934
fasPathway	fasPathway		30	0.501128	1.32946	0.0338738	0.243801	0.9952
compPathway	compPathway		19	0.799784	1.32623	0.0530372	0.246152	0.9972
cellcyclePathway	cellcyclePathway		23	0.528039	1.32717	0.138537	0.246246	0.9972
SIG_IL4RECEPTOR_IN_B_LYPHOCYTES	SIG_IL4RECEPTOR_IN_B_LYPHOCYTES		27	0.469877	1.32188	0.0677374	0.250576	0.9972
ST_Wnt_Ca2_cyclic_GMP_Pathway	ST_Wnt_Ca2_cyclic_GMP_Pathway		20	0.522657	1.32207	0.125978	0.25206	0.9972
MAP00531_Glycosaminoglycan_degradation	MAP00531_Glycosaminoglycan_degradation		10	0.738425	1.31364	0.0519308	0.254864	0.9972
il10Pathway	il10Pathway		13	0.562343	1.31547	0.087585	0.255153	0.9972
fcer1Pathway	fcer1Pathway		38	0.532004	1.31742	0.0370093	0.255613	0.9972
aifPathway	aifPathway		4	0.836752	1.31401	0.142205	0.255676	0.9972
ecmPathway	ecmPathway		23	0.539661	1.31582	0.116014	0.256256	0.9972
vifPathway	vifPathway		3	0.935649	1.31774	0.0418464	0.256728	0.9972
DOWNREG_BY_HOXA9	DOWNREG_BY_HOXA9		32	0.522576	1.30976	0.0636125	0.259651	0.9972
MAP00150_Androgen_and_estrogen_metabolism	MAP00150_Androgen_and_estrogen_metabolism		17	0.440479	1.30777	0.0986267	0.260123	0.9972
ahspPathway	ahspPathway		12	0.753995	1.30995	0.169888	0.260795	0.9972
intrinsicPathway	intrinsicPathway		23	0.530333	1.30502	0.154935	0.261266	0.9972
cacamPathway	cacamPathway		14	0.589553	1.30789	0.108825	0.261584	0.9972
insulin_signalling	insulin_signalling		103	0.415808	1.30503	0.0102079	0.262895	0.9972
il4Pathway	il4Pathway		11	0.544543	1.30202	0.106992	0.26338	0.9972
MAP00910_Nitrogen_metabolism	MAP00910_Nitrogen_metabolism		21	0.509865	1.30211	0.0884839	0.264837	0.9972
g1pPathway	g1pPathway		3	0.90899	1.29863	0.0334746	0.266533	0.9972
cell_proliferation	cell_proliferation		227	0.391659	1.29925	0.0534647	0.266888	0.9972
NFKB_REDUCED	NFKB_REDUCED		21	0.491975	1.28804	0.128237	0.270143	0.9972
vitcbPathway	vitcbPathway		11	0.60028	1.28849	0.19261	0.270784	0.9972
ST_Differentiation_Pathway_in_PC12_Cells	ST_Differentiation_Pathway_in_PC12_Cells		46	0.428046	1.29091	0.0569666	0.271263	0.9972
RAR_UP	RAR_UP		35	0.569213	1.28867	0.158245	0.272102	0.9972
MAPKKK_cascade	MAPKKK_cascade		9	0.510894	1.28952	0.164353	0.272111	0.9972
radiation_sensitivity	radiation_sensitivity		27	0.485679	1.29132	0.126499	0.272152	0.9972
P53_UP	P53_UP		40	0.499527	1.29488	0.103752	0.272262	0.9972
cardiacegfPathway	cardiacegfPathway		18	0.547218	1.29173	0.102587	0.272996	0.9972
classicPathway	classicPathway		14	0.847284	1.29273	0.024032	0.274198	0.9972
appPathway	appPathway		4	0.769507	1.29174	0.0909467	0.274638	0.9972
ST_Interleukin_13_Pathway	ST_Interleukin_13_Pathway		7	0.673851	1.28277	0.199214	0.276509	0.9972
ST_IL_13_PATHWAY	ST_IL_13_PATHWAY		7	0.673851	1.28277	0.199214	0.278116	0.9972
p35alzheimersPathway	p35alzheimersPathway		11	0.624109	1.27978	0.240463	0.278553	0.9972
hifPathway	hifPathway		15	0.61751	1.28041	0.119886	0.279119	0.9972
MAP00272_Cysteine_metabolism	MAP00272_Cysteine_metabolism		9	0.641889	1.27572	0.155168	0.284801	0.9972
FRASOR_ER_UP	FRASOR_ER_UP		32	0.513264	1.26513	0.142328	0.299225	1
badPathway	badPathway		22	0.481138	1.26551	0.153946	0.300229	1
plcdPathway	plcdPathway		5	0.619694	1.26551	0.17198	0.301921	1
fibrinolysisPathway	fibrinolysisPathway		12	0.646964	1.25954	0.164289	0.305517	1
pdgfPathway	pdgfPathway		27	0.532319	1.25969	0.064877	0.307103	1
th1th2Pathway	th1th2Pathway		19	0.492829	1.25718	0.179281	0.308623	1
il2Pathway	il2Pathway		22	0.522756	1.25591	0.086812	0.309006	1
breast_cancer_estrogen_signalling	breast_cancer_estrogen_signalling		101	0.409646	1.24389	0.220037	0.316271	1
MYC_MUT	MYC_MUT		5	0.66149	1.24391	0.226534	0.317923	1
SIG_Regulation_of_the_actin_cytoskeleton_by_Rho_GTPases	SIG_Regulation_of_the_actin_cytoskeleton_by_Rho_GTPases		35	0.55108	1.23853	0.203569	0.318219	1
Complement_Activation_Classical	Complement_Activation_Classical		16	0.669574	1.24541	0.121171	0.318232	1
drug_resistance_and_metabolism	drug_resistance_and_metabolism		98	0.374472	1.2445	0.0639555	0.318464	1
electron_transport	electron_transport		85	0.354746	1.24964	0.0276694	0.318763	1
HOXA9_DOWN	HOXA9_DOWN		38	0.50679	1.23727	0.177999	0.319068	1
cdc42racPathway	cdc42racPathway		15	0.611025	1.23887	0.211472	0.319105	1
slrp2Pathway	slrp2Pathway		4	0.69356	1.24684	0.193372	0.319269	1
ace2Pathway	ace2Pathway		12	0.601033	1.24029	0.23296	0.319589	1
MAP_kinase_activity	MAP_kinase_activity		8	0.552063	1.24548	0.150327	0.319805	1
tob1Pathway	tob1Pathway		19	0.474119	1.24741	0.149358	0.319891	1
g2Pathway	g2Pathway		23	0.467087	1.2409	0.190095	0.320177	1
cell_death	cell_death		13	0.581757	1.23916	0.210234	0.320317	1
cdc25Pathway	cdc25Pathway		9	0.556686	1.24764	0.209102	0.32108	1
rbPathway	rbPathway		13	0.537002	1.23246	0.258156	0.327333	1
no1Pathway	no1Pathway		30	0.474203	1.23073	0.188448	0.327479	1
keratinocytePathway	keratinocytePathway		46	0.422769	1.225	0.134231	0.328738	1
egfPathway	egfPathway		27	0.493532	1.23084	0.102437	0.328798	1
SIG_PIP3SIGINCARDIACMYOCTES	SIG_PIP3SIGINCARDIACMYOCTES		67	0.454088	1.22529	0.171366	0.329728	1
tcrMoleculePathway	tcrMoleculePathway		4	0.93465	1.22585	0.0763226	0.330398	1
S1P_Signaling	S1P_Signaling		24	0.43256	1.22643	0.133808	0.330906	1
BRCA_DOWN	BRCA_DOWN		13	0.625612	1.22643	0.228257	0.332532	1
MAP00600_Sphingoglycolipid_metabolism	MAP00600_Sphingoglycolipid_metabolism		14	0.545235	1.22719	0.223121	0.332691	1
CR_TRANSCRIPTION_FACTORS	CR_TRANSCRIPTION_FACTORS		71	0.409471	1.22101	0.0971537	0.333217	1
sarsPathway	sarsPathway		10	0.644799	1.21968	0.174945	0.334033	1
dcPathway	dcPathway		22	0.453653	1.22117	0.202188	0.334566	1
dreamPathway	dreamPathway		14	0.52776	1.21327	0.203151	0.341287	1
ST_Gaq_Pathway	ST_Gaq_Pathway		28	0.454663	1.21401	0.0995738	0.34161	1
electron_transporter_activity	electron_transporter_activity		125	0.394647	1.21463	0.0488329	0.34187	1
il3Pathway	il3Pathway		15	0.461412	1.2094	0.128149	0.341936	1
reelinPathway	reelinPathway		7	0.532417	1.20834	0.214588	0.342304	1
ST_ADRENERGIC	ST_ADRENERGIC		37	0.408914	1.2046	0.16793	0.342872	1
XINACT_MERGED	XINACT_MERGED		19	0.458767	1.20965	0.176103	0.343044	1
biopeptidesPathway	biopeptidesPathway		38	0.508904	1.21015	0.129118	0.34392	1
mcalpainPathway	mcalpainPathway		25	0.53194	1.2048	0.232003	0.343993	1
gcrPathway	gcrPathway		19	0.525578	1.21091	0.212017	0.344055	1
fmlppathway	fmlppathway		37	0.464522	1.20302	0.157933	0.344069	1
salmonellaPathway	salmonellaPathway		12	0.567613	1.20537	0.246194	0.344706	1
ngfPathway	ngfPathway		19	0.529245	1.20602	0.158204	0.345116	1
MAP00603_Globoside_metabolism	MAP00603_Globoside_metabolism		11	0.508178	1.20063	0.269691	0.346658	1
myosinPathway	myosinPathway		15	0.46774	1.19844	0.216935	0.348946	1
mapkPathway	mapkPathway		87	0.408284	1.19475	0.0635161	0.352165	1
Cell_Cycle	Cell_Cycle		82	0.360773	1.19513	0.164639	0.353132	1
MAP00051_Fructose_and_mannose_metabolism	MAP00051_Fructose_and_mannose_metabolism		25	0.487337	1.19315	0.240959	0.354003	1
tpoPathway	tpoPathway		23	0.429699	1.18813	0.110032	0.354925	1
glycolysisPathway	glycolysisPathway		10	0.653373	1.18833	0.298833	0.35603	1
reckPathway	reckPathway		9	0.765259	1.19064	0.172034	0.356679	1
cell2cellPathway	cell2cellPathway		13	0.588957	1.18835	0.292955	0.357528	1
SA_TRKA_RECEPTOR	SA_TRKA_RECEPTOR		17	0.524303	1.18891	0.214971	0.358043	1
tnfr1Pathway	tnfr1Pathway		29	0.547007	1.18522	0.190492	0.358979	1
DNA_DAMAGE_SIGNALLING	DNA_DAMAGE_SIGNALLING		95	0.356591	1.18252	0.132501	0.360857	1
mprPathway	mprPathway		23	0.463551	1.18305	0.211559	0.361481	1
ST_Phosphoinositide_3_Kinase_Pathway	ST_Phosphoinositide_3_Kinase_Pathway		38	0.446459	1.18015	0.237359	0.363889	1
p38mapkPathway	p38mapkPathway		40	0.440219	1.17795	0.232104	0.365903	1
ST_G_alpha_5_Pathway	ST_G_alpha_5_Pathway		14	0.458562	1.17398	0.189838	0.371479	1
asbcellPathway	asbcellPathway		12	0.469895	1.16827	0.228288	0.380389	1
MAP00195_Photosynthesis	MAP00195_Photosynthesis		20	0.482595	1.16472	0.257191	0.382574	1
ST_G_Protein_Independent_7_Transmembrane_Receptor_Signaling	ST_G_Protein_Independent_7_Transmembrane_Receptor_Signaling		4	0.630433	1.16534	0.332262	0.382881	1
ST_G_Protein_Independent_7_Transmembrane	ST_G_Protein_Independent_7_Transmembrane		4	0.630433	1.16534	0.332262	0.384469	1
slrpPathway	slrpPathway		6	0.934534	1.15887	0.0351185	0.391688	1
ccr3Pathway	ccr3Pathway		23	0.455808	1.15716	0.246594	0.393068	1
MAP00340_Histidine_metabolism	MAP00340_Histidine_metabolism		20	0.442624	1.15531	0.235194	0.394719	1
cell_growth_and_or_maintenance	cell_growth_and_or_maintenance		71	0.457433	1.1496	0.288967	0.401543	1
stressPathway	stressPathway		25	0.47386	1.14996	0.22959	0.402487	1
FETAL_LIVER_HS_ENRICHED_TF_JP	FETAL_LIVER_HS_ENRICHED_TF_JP		81	0.363296	1.14801	0.159557	0.40304	1
SIG_InsulinReceptorPathwayInCardiacMyocytes	SIG_InsulinReceptorPathwayInCardiacMyocytes		51	0.433268	1.1467	0.283649	0.403915	1
plk3Pathway	plk3Pathway		7	0.550981	1.13802	0.346955	0.415047	1
argininecPathway	argininecPathway		6	0.670765	1.13964	0.321196	0.415253	1
atrbrcaPathway	atrbrcaPathway		22	0.334086	1.13548	0.310464	0.415881	1
TESTIS_GENES_FROM_XHX_AND_NETAFFX	TESTIS_GENES_FROM_XHX_AND_NETAFFX		71	0.302658	1.13806	0.223875	0.416661	1
stemPathway	stemPathway		15	0.416889	1.13576	0.299216	0.417113	1
MAP00740_Riboflavin_metabolism	MAP00740_Riboflavin_metabolism		6	0.493858	1.13277	0.275148	0.419345	1
MAP00140_C21_Steroid_hormone_metabolism	MAP00140_C21_Steroid_hormone_metabolism		10	0.463299	1.13069	0.333511	0.420077	1
SA_REG_CASCADE_OF_CYCLIN_EXPR	SA_REG_CASCADE_OF_CYCLIN_EXPR		13	0.470547	1.1311	0.309524	0.420894	1
arapPathway	arapPathway		21	0.479996	1.12663	0.296082	0.424221	1
pepiPathway	pepiPathway		8	0.491619	1.12705	0.282802	0.424937	1
cdk5Pathway	cdk5Pathway		13	0.51843	1.12092	0.327896	0.433175	1
GLUT_UP	GLUT_UP		280	0.40482	1.11912	0.163055	0.435043	1
cblPathway	cblPathway		13	0.464381	1.11706	0.300053	0.437221	1
ldlPathway	ldlPathway		6	0.670586	1.1132	0.366002	0.440557	1
blymphocytePathway	blymphocytePathway		11	0.517218	1.11322	0.330302	0.442183	1
SA_BONE_MORPHOGENETIC	SA_BONE_MORPHOGENETIC		7	0.545477	1.10878	0.320706	0.44709	1
ST_Ga12_Pathway	ST_Ga12_Pathway		23	0.355398	1.10659	0.240697	0.447955	1
GATA1_WEISS	GATA1_WEISS		24	0.443983	1.10695	0.288062	0.448787	1
cell_cycle_checkpoint	cell_cycle_checkpoint		26	0.367437	1.10318	0.33626	0.452311	1
MAP00860_Porphyrin_and_chlorophyll_metabolism	MAP00860_Porphyrin_and_chlorophyll_metabolism		18	0.491381	1.10135	0.363817	0.454215	1
crebPathway	crebPathway		27	0.413275	1.09584	0.306952	0.457659	1
HEMO_TF_LIST_JP	HEMO_TF_LIST_JP		86	0.368205	1.09636	0.289939	0.45843	1
LEU_UP	LEU_UP		120	0.366365	1.09715	0.269287	0.458852	1
SA_G2_AND_M_PHASES	SA_G2_AND_M_PHASES		8	0.537331	1.09732	0.358121	0.460249	1
ST_G_alpha_i_Pathway_	ST_G_alpha_i_Pathway_		36	0.399493	1.09363	0.373585	0.460404	1
CR_CELL_CYCLE	CR_CELL_CYCLE		82	0.344622	1.09241	0.327817	0.460481	1
mitrPathway	mitrPathway		9	0.445907	1.09131	0.322308	0.460737	1
epoPathway	epoPathway		19	0.461222	1.08858	0.321551	0.463957	1
il22bpPathway	il22bpPathway		13	0.397412	1.08364	0.298374	0.469617	1
neurotransmittersPathway	neurotransmittersPathway		6	0.508312	1.08408	0.396414	0.470458	1
cd40Pathway	cd40Pathway		15	0.432415	1.08198	0.353753	0.470997	1
alkPathway	alkPathway		37	0.377301	1.07258	0.355687	0.477975	1
MAP03070_Type_III_secretion_system	MAP03070_Type_III_secretion_system		19	0.422202	1.07342	0.357173	0.478027	1
GPCRs_Class_B_Secretin-like	GPCRs_Class_B_Secretin-like		24	0.383064	1.07091	0.337453	0.479521	1
p53hypoxiaPathway	p53hypoxiaPathway		20	0.422715	1.06998	0.339679	0.479637	1
MAP00193_ATP_synthesis	MAP00193_ATP_synthesis		19	0.422202	1.07342	0.357173	0.479705	1
BRCA_UP	BRCA_UP		40	0.468351	1.07412	0.36913	0.479915	1
hcmvPathway	hcmvPathway		16	0.467574	1.07579	0.357829	0.480527	1
MAP00970_Aminoacyl_tRNA_biosynthesis	MAP00970_Aminoacyl_tRNA_biosynthesis		18	0.580515	1.07439	0.443107	0.481284	1
tRNA_Synthetases	tRNA_Synthetases		19	0.596192	1.06569	0.45413	0.483777	1
parkinsonsPathway	parkinsonsPathway		2	0.746054	1.06647	0.456556	0.484086	1
MAP00240_Pyrimidine_metabolism	MAP00240_Pyrimidine_metabolism		45	0.378714	1.06002	0.369097	0.490656	1
MAP00510_N_Glycans_biosynthesis	MAP00510_N_Glycans_biosynthesis		16	0.418218	1.06076	0.353441	0.490984	1
MAP00533_Keratan_sulfate_biosynthesis	MAP00533_Keratan_sulfate_biosynthesis		8	0.547513	1.05843	0.443482	0.492038	1
MAP00230_Purine_metabolism	MAP00230_Purine_metabolism		84	0.374621	1.05532	0.386377	0.49597	1
calcineurinPathway	calcineurinPathway		19	0.373228	1.05265	0.404649	0.499356	1
ST_JNK_MAPK_Pathway	ST_JNK_MAPK_Pathway		40	0.333942	1.04569	0.40901	0.508954	1
MAP00010_Glycolysis_Gluconeogenesis	MAP00010_Glycolysis_Gluconeogenesis		54	0.406771	1.04588	0.397171	0.510271	1
TGF_Beta_Signaling_Pathway	TGF_Beta_Signaling_Pathway		45	0.411435	1.04074	0.379038	0.516485	1
ceramidePathway	ceramidePathway		22	0.463148	1.03807	0.423741	0.517867	1
ANDROGEN_UP_GENES	ANDROGEN_UP_GENES		60	0.42541	1.03871	0.423901	0.518474	1
par1Pathway	par1Pathway		21	0.388936	1.03319	0.40863	0.519752	1
p53_signalling	p53_signalling		100	0.311849	1.03505	0.385678	0.519946	1
agpcrPathway	agpcrPathway		12	0.467748	1.03598	0.398289	0.520003	1
g1Pathway	g1Pathway		28	0.393167	1.03362	0.425577	0.520827	1
INS	INS		27	0.43134	1.02361	0.468637	0.535079	1
MAP00330_Arginine_and_proline_metabolism	MAP00330_Arginine_and_proline_metabolism		39	0.374707	1.01504	0.430094	0.54672	1
GLYCOL	GLYCOL		22	0.462312	1.01527	0.449265	0.547999	1
fxrPathway	fxrPathway		6	0.461232	1.01155	0.46374	0.548069	1
GNF_FEMALE_GENES	GNF_FEMALE_GENES		83	0.434154	1.01019	0.436371	0.548839	1
mRNA_binding_activity	mRNA_binding_activity		9	0.525868	1.0121	0.523574	0.548921	1
MAP00561_Glycerolipid_metabolism	MAP00561_Glycerolipid_metabolism		50	0.357514	1.01289	0.408473	0.549179	1
SA_DAG1	SA_DAG1		10	0.470934	1.0042	0.465716	0.557197	1
erbb4Pathway	erbb4Pathway		7	0.536183	1.00101	0.454064	0.559432	1
gpcrPathway	gpcrPathway		35	0.397258	1.00164	0.490076	0.560292	1
akapCentrosomePathway	akapCentrosomePathway		15	0.408355	0.986037	0.481588	0.584897	1
p53Pathway	p53Pathway		16	0.429299	0.982349	0.478502	0.587982	1
cell_cycle_checkpointII	cell_cycle_checkpointII		10	0.478554	0.983347	0.517748	0.588012	1
shh_lisa	shh_lisa		18	0.348753	0.977906	0.526033	0.594428	1
LEU_DOWN	LEU_DOWN		170	0.323417	0.975228	0.545547	0.597589	1
MAP00601_Blood_group_glycolipid_biosynthesis_lact_series	MAP00601_Blood_group_glycolipid_biosynthesis_lact_series		6	0.47058	0.973228	0.521947	0.598921	1
integrinPathway	integrinPathway		37	0.402814	0.970095	0.551143	0.603075	1
MAP00271_Methionine_metabolism	MAP00271_Methionine_metabolism		8	0.400874	0.965383	0.522442	0.604327	1
hbxPathway	hbxPathway		8	0.425101	0.967037	0.492095	0.604847	1
arfPathway	arfPathway		16	0.400291	0.96423	0.532293	0.604878	1
KRAS_TOP100_CONTROL	KRAS_TOP100_CONTROL		66	0.287958	0.965657	0.51283	0.605673	1
ptenPathway	ptenPathway		18	0.39676	0.967594	0.523435	0.605809	1
ST_ERK1_ERK2_MAPK_Pathway	ST_ERK1_ERK2_MAPK_Pathway		32	0.369063	0.961086	0.520999	0.60928	1
shhPathway	shhPathway		16	0.386551	0.956167	0.519107	0.616813	1
mta3Pathway	mta3Pathway		16	0.446942	0.952505	0.551206	0.621698	1
MYC_WT	MYC_WT		10	0.474393	0.949809	0.565483	0.624363	1
cftrPathway	cftrPathway		12	0.378557	0.944354	0.56903	0.631882	1
erkPathway	erkPathway		30	0.369851	0.94191	0.60324	0.63478	1
relaPathway	relaPathway		16	0.350472	0.933008	0.593828	0.649109	1
GLUCO	GLUCO		32	0.403207	0.930331	0.612387	0.652449	1
pkcPathway	pkcPathway		7	0.458461	0.928789	0.611254	0.653461	1
inflamPathway	inflamPathway		29	0.285737	0.92631	0.553834	0.654176	1
akap96Pathway	akap96Pathway		12	0.387815	0.927077	0.578689	0.65465	1
MAPK_Cascade	MAPK_Cascade		23	0.370415	0.920209	0.623938	0.66282	1
nfatPathway	nfatPathway		53	0.337132	0.914373	0.595291	0.669516	1
igf1mtorPathway	igf1mtorPathway		20	0.363414	0.914709	0.621266	0.670808	1
MAP00220_Urea_cycle_and_metabolism_of_amino_groups	MAP00220_Urea_cycle_and_metabolism_of_amino_groups		19	0.393644	0.904281	0.622832	0.68543	1
arenrf2Pathway	arenrf2Pathway		14	0.390121	0.900504	0.654383	0.690387	1
tidPathway	tidPathway		19	0.314495	0.897525	0.665593	0.694045	1
cdmacPathway	cdmacPathway		16	0.414812	0.895024	0.641092	0.696381	1
acetaminophenPathway	acetaminophenPathway		5	0.478299	0.891337	0.605285	0.700847	1
MAP00530_Aminosugars_metabolism	MAP00530_Aminosugars_metabolism		14	0.399133	0.885362	0.623639	0.709153	1
MAP00252_Alanine_and_aspartate_metabolism	MAP00252_Alanine_and_aspartate_metabolism		21	0.415064	0.882946	0.634931	0.711578	1
UPREG_BY_HOXA9	UPREG_BY_HOXA9		34	0.37964	0.877593	0.609187	0.716958	1
ranPathway	ranPathway		5	0.610059	0.877752	0.816046	0.71878	1
ck1Pathway	ck1Pathway		17	0.382271	0.870158	0.649606	0.725511	1
41bbPathway	41bbPathway		18	0.321749	0.870807	0.705267	0.726431	1
pyk2Pathway	pyk2Pathway		29	0.372576	0.867435	0.769815	0.726439	1
MAP00260_Glycine_serine_and_threonine_metabolism	MAP00260_Glycine_serine_and_threonine_metabolism		23	0.363214	0.867461	0.67756	0.728453	1
MAP00030_Pentose_phosphate_pathway	MAP00030_Pentose_phosphate_pathway		17	0.333437	0.855495	0.805477	0.745786	1
etsPathway	etsPathway		18	0.334478	0.848265	0.742889	0.756139	1
MAP00360_Phenylalanine_metabolism	MAP00360_Phenylalanine_metabolism		16	0.317699	0.843344	0.717398	0.762343	1
at1rPathway	at1rPathway		34	0.331147	0.8387	0.79253	0.765763	1
ANDROGEN_GENES_FROM_NETAFFX	ANDROGEN_GENES_FROM_NETAFFX		62	0.25291	0.839479	0.817148	0.766605	1
setPathway	setPathway		11	0.364549	0.835336	0.755547	0.768933	1
ST_Ga13_Pathway	ST_Ga13_Pathway		37	0.288683	0.830644	0.794751	0.774202	1
raccycdPathway	raccycdPathway		23	0.336824	0.827414	0.793057	0.77773	1
pmlPathway	pmlPathway		17	0.342796	0.825561	0.79888	0.778544	1
fbw7Pathway	fbw7Pathway		9	0.403928	0.82303	0.738193	0.78064	1
eif2Pathway	eif2Pathway		10	0.418256	0.820577	0.741297	0.782736	1
ST_PAC1_RECEPTOR_PATHWAY	ST_PAC1_RECEPTOR_PATHWAY		8	0.401023	0.814247	0.724951	0.786729	1
actinYPathway	actinYPathway		18	0.358915	0.816605	0.72699	0.78682	1
igf1Pathway	igf1Pathway		20	0.377792	0.814412	0.754403	0.788621	1
tumor_supressor	tumor_supressor		26	0.326907	0.810177	0.704907	0.791037	1
stat3Pathway	stat3Pathway		8	0.43623	0.807259	0.716005	0.793775	1
rasPathway	rasPathway		22	0.402589	0.805797	0.727439	0.793925	1
telPathway	telPathway		18	0.309682	0.798471	0.840341	0.800815	1
MAP00350_Tyrosine_metabolism	MAP00350_Tyrosine_metabolism		30	0.299576	0.79864	0.801314	0.802729	1
GPCRs_Class_C_Metabotropic_glutamate_pheromone	GPCRs_Class_C_Metabotropic_glutamate_pheromone		14	0.272905	0.768727	0.833237	0.836965	1
gsPathway	gsPathway		6	0.447834	0.77101	0.761839	0.838165	1
GLUT_DOWN	GLUT_DOWN		299	0.271835	0.769502	0.922241	0.838279	1
ifngPathway	ifngPathway		6	0.456535	0.76421	0.792009	0.839065	1
ST_Jak_STAT_Pathway	ST_Jak_STAT_Pathway		9	0.334952	0.765023	0.83055	0.840086	1
Fatty_Acid_Synthesis	Fatty_Acid_Synthesis		16	0.320356	0.745204	0.85812	0.862136	1
MAP00512_O_Glycans_biosynthesis	MAP00512_O_Glycans_biosynthesis		9	0.346305	0.736996	0.865465	0.870253	1
MAP00251_Glutamate_metabolism	MAP00251_Glutamate_metabolism		20	0.331818	0.692597	0.854516	0.906588	1
chrebpPathway	chrebpPathway		20	0.28784	0.698981	0.863427	0.907021	1
atmPathway	atmPathway		20	0.262117	0.693723	0.920818	0.907912	1
achPathway	achPathway		15	0.282242	0.695902	0.880904	0.908074	1
MAP00640_Propanoate_metabolism	MAP00640_Propanoate_metabolism		20	0.360636	0.701671	0.83501	0.908844	1
MAP00120_Bile_acid_biosynthesis	MAP00120_Bile_acid_biosynthesis		23	0.29656	0.699454	0.85394	0.908941	1
MAP00450_Selenoamino_acid_metabolism	MAP00450_Selenoamino_acid_metabolism		6	0.311903	0.682848	0.853008	0.911436	1
CR_TRANSPORT	CR_TRANSPORT		6	0.350764	0.684673	0.938903	0.912067	1
malatexPathway	malatexPathway		8	0.401174	0.675649	0.889493	0.916014	1
leptinPathway	leptinPathway		10	0.299103	0.663965	0.920518	0.924074	1
tertPathway	tertPathway		8	0.266514	0.623969	0.938816	0.952153	1
GO_0005739	GO_0005739		167	0.265556	0.616631	0.942302	0.954283	1
MAP00410_beta_Alanine_metabolism	MAP00410_beta_Alanine_metabolism		17	0.255544	0.609107	0.944312	0.956206	1
MAP00632_Benzoate_degradation	MAP00632_Benzoate_degradation		7	0.321815	0.586007	0.939271	0.965644	1
feederPathway	feederPathway		9	0.264902	0.469089	0.984096	0.993763	1

## Sheet: Atorvastatin_0wk
NAME	GS	GS DESC	SIZE	ES	NES	NOM p-val	FDR q-val	FWER p-val
GATA1_WEISS	GATA1_WEISS	Details ...	24	-0.681687	-1.61237	0.00330487	0.623228	0.4986
GLYCOGEN	GLYCOGEN	Details ...	21	-0.596295	-1.51905	0.00425774	1	0.859
MAP00272_Cysteine_metabolism	MAP00272_Cysteine_metabolism	Details ...	9	-0.686834	-1.50617	0.00345821	0.963252	0.8876
fxrPathway	fxrPathway	Details ...	6	-0.811091	-1.47681	0.0305344	1	0.9322
stemPathway	stemPathway	Details ...	15	-0.497622	-1.47247	0.00890472	0.861713	0.9376
pparPathway	pparPathway	Details ...	4	-0.830756	-1.45888	0.0299058	0.833102	0.95
cremPathway	cremPathway	Details ...	7	-0.869074	-1.42266	0.0101761	1	0.9766
CR_HORMONAL_FUNCTIONS	CR_HORMONAL_FUNCTIONS	Details ...	12	-0.575046	-1.41624	0.107467	0.976548	0.9828
Glycogen_Metabolism	Glycogen_Metabolism	Details ...	36	-0.532208	-1.40127	0.0169804	1	0.9846
vobesityPathway	vobesityPathway	Details ...	7	-0.714137	-1.38768	0.110096	1	0.9856
MAP00512_O_Glycans_biosynthesis	MAP00512_O_Glycans_biosynthesis	Details ...	9	-0.668669	-1.38587	0.103056	0.936379	0.9856
no2il12Pathway	no2il12Pathway	Details ...	17	-0.509372	-1.36352	0.130081	1	0.9874
ldlPathway	ldlPathway	Details ...	6	-0.670534	-1.34257	0.113514	1	0.9972
egfr_smrtePathway	egfr_smrtePathway	Details ...	11	-0.65358	-1.31531	0.0867967	1	1
aifPathway	aifPathway	Details ...	4	-0.572849	-1.30612	0.0886408	1	1
rarrxrPathway	rarrxrPathway	Details ...	15	-0.632809	-1.29259	0.157581	1	1
ST_PAC1_RECEPTOR_PATHWAY	ST_PAC1_RECEPTOR_PATHWAY	Details ...	8	-0.494755	-1.27739	0.108634	1	1
EGF_receptor_signaling_pathway	EGF_receptor_signaling_pathway	Details ...	14	-0.517328	-1.27182	0.205927	1	1
torPathway	torPathway	Details ...	3	-0.810691	-1.27033	0.173611	1	1
ceramidePathway	ceramidePathway	Details ...	22	-0.516635	-1.26969	0.158109	1	1
akapCentrosomePathway	akapCentrosomePathway		15	-0.492717	-1.26463	0.136563	1	1
SA_DAG1	SA_DAG1		10	-0.533198	-1.2587	0.208504	1	1
MAPKKK_cascade	MAPKKK_cascade		9	-0.534719	-1.25029	0.213249	1	1
methioninePathway	methioninePathway		5	-0.702607	-1.24669	0.160991	1	1
tall1Pathway	tall1Pathway		15	-0.380941	-1.24152	0.133933	1	1
ppargPathway	ppargPathway		8	-0.690257	-1.23384	0.15585	1	1
carm-erPathway	carm-erPathway		28	-0.477426	-1.21613	0.164843	1	1
S1P_Signaling	S1P_Signaling		24	-0.456603	-1.1982	0.187089	1	1
MAP_kinase_activity	MAP_kinase_activity		8	-0.607171	-1.19463	0.245197	1	1
feederPathway	feederPathway		9	-0.586128	-1.18996	0.270646	1	1
pgc1aPathway	pgc1aPathway		23	-0.490026	-1.18959	0.203727	1	1
SA_REG_CASCADE_OF_CYCLIN_EXPR	SA_REG_CASCADE_OF_CYCLIN_EXPR		13	-0.409175	-1.17621	0.199018	1	1
ROS	ROS		7	-0.596374	-1.17242	0.245561	1	1
shh_lisa	shh_lisa		18	-0.414472	-1.16396	0.203913	1	1
il17Pathway	il17Pathway		15	-0.453608	-1.15294	0.286969	1	1
parkinsonsPathway	parkinsonsPathway		2	-0.748383	-1.13588	0.307692	1	1
bcl2family_and_reg_network	bcl2family_and_reg_network		24	-0.431873	-1.12993	0.268045	1	1
CR_PROTEIN_MOD	CR_PROTEIN_MOD		150	-0.386124	-1.12569	0.1881	1	1
ranklPathway	ranklPathway		14	-0.430783	-1.12487	0.331735	1	1
MAP00710_Carbon_fixation	MAP00710_Carbon_fixation		17	-0.48114	-1.10614	0.320715	1	1
pelp1Pathway	pelp1Pathway		7	-0.522016	-1.09562	0.342006	1	1
MAP00252_Alanine_and_aspartate_metabolism	MAP00252_Alanine_and_aspartate_metabolism		21	-0.419749	-1.09262	0.37964	1	1
rarPathway	rarPathway		3	-0.741421	-1.08906	0.370009	1	1
MAP00360_Phenylalanine_metabolism	MAP00360_Phenylalanine_metabolism		16	-0.379696	-1.08621	0.305501	1	1
MAP00330_Arginine_and_proline_metabolism	MAP00330_Arginine_and_proline_metabolism		39	-0.424366	-1.08549	0.333007	1	1
pmlPathway	pmlPathway		17	-0.383918	-1.08464	0.341627	1	1
MAP00260_Glycine_serine_and_threonine_metabolism	MAP00260_Glycine_serine_and_threonine_metabolism		23	-0.370783	-1.08012	0.324952	1	1
EMT_DOWN	EMT_DOWN		40	-0.448237	-1.08007	0.336775	1	1
ketonebodiesPathway	ketonebodiesPathway		4	-0.730355	-1.07805	0.444088	1	1
cptPathway	cptPathway		4	-0.628359	-1.07366	0.418652	1	1
shhPathway	shhPathway		16	-0.403151	-1.07129	0.36367	1	1
MAP00100_Sterol_biosynthesis	MAP00100_Sterol_biosynthesis		10	-0.485241	-1.06956	0.357481	1	1
ca_nf_at_signalling	ca_nf_at_signalling		100	-0.314575	-1.06716	0.373508	1	1
relaPathway	relaPathway		16	-0.444183	-1.06333	0.363246	1	1
MAP00720_Reductive_carboxylate_cycle_CO2_fixation	MAP00720_Reductive_carboxylate_cycle_CO2_fixation		7	-0.611926	-1.06232	0.418798	1	1
caspase_activity	caspase_activity		8	-0.479534	-1.06108	0.414377	1	1
ST_p38_MAPK_Pathway	ST_p38_MAPK_Pathway		37	-0.364192	-1.05653	0.34174	1	1
malatePathway	malatePathway		4	-0.657373	-1.04941	0.41943	1	1
cell_adhesion_receptor_activity	cell_adhesion_receptor_activity		37	-0.327673	-1.04903	0.341379	1	1
ST_STAT3_Pathway	ST_STAT3_Pathway		11	-0.412051	-1.04114	0.390492	1	1
vifPathway	vifPathway		3	-0.603307	-1.0395	0.41269	1	1
ST_GRANULE_CELL_SURVIVAL_PATHWAY	ST_GRANULE_CELL_SURVIVAL_PATHWAY		28	-0.372006	-1.03793	0.399932	1	1
cell_death	cell_death		13	-0.462611	-1.02582	0.423653	1	1
eea1Pathway	eea1Pathway		7	-0.577465	-1.02482	0.465801	1	1
s1pPathway	s1pPathway		8	-0.508899	-1.00807	0.481687	1	1
il22bpPathway	il22bpPathway		13	-0.39902	-1.00632	0.461466	1	1
MAP00500_Starch_and_sucrose_metabolism	MAP00500_Starch_and_sucrose_metabolism		22	-0.373764	-1.00605	0.469809	1	1
carm1Pathway	carm1Pathway		13	-0.458921	-0.993747	0.448022	1	1
mRNA_splicing	mRNA_splicing		55	-0.372823	-0.993574	0.465652	1	1
ahspPathway	ahspPathway		12	-0.534038	-0.98968	0.479341	1	1
TESTIS_GENES_FROM_XHX_AND_NETAFFX	TESTIS_GENES_FROM_XHX_AND_NETAFFX		71	-0.251352	-0.986775	0.506498	1	1
MAP00630_Glyoxylate_and_dicarboxylate_metabolism	MAP00630_Glyoxylate_and_dicarboxylate_metabolism		10	-0.45778	-0.983701	0.497493	1	1
edg1Pathway	edg1Pathway		26	-0.422195	-0.982425	0.510839	1	1
keratinocytePathway	keratinocytePathway		46	-0.362397	-0.980066	0.490465	1	1
tercPathway	tercPathway		6	-0.638446	-0.976399	0.622093	1	1
Il12Pathway	Il12Pathway		21	-0.362437	-0.973403	0.469098	1	1
CR_CAM	CR_CAM		95	-0.305454	-0.971236	0.532927	1	1
eponfkbPathway	eponfkbPathway		11	-0.439464	-0.966336	0.493216	1	1
etsPathway	etsPathway		18	-0.373847	-0.965932	0.51919	1	1
fatty_acid_metabolism	fatty_acid_metabolism		26	-0.405334	-0.965914	0.511457	1	1
mrpPathway	mrpPathway		6	-0.523898	-0.953469	0.548346	1	1
arenrf2Pathway	arenrf2Pathway		14	-0.391114	-0.95133	0.609195	1	1
tidPathway	tidPathway		19	-0.385826	-0.950419	0.531195	1	1
INSULIN_2F_UP	INSULIN_2F_UP		229	-0.439	-0.944691	0.679203	1	1
ndkDynaminPathway	ndkDynaminPathway		19	-0.40369	-0.94418	0.558399	1	1
stat3Pathway	stat3Pathway		8	-0.544859	-0.944127	0.586681	1	1
eif4Pathway	eif4Pathway		24	-0.382829	-0.935258	0.618458	1	1
MAP00533_Keratan_sulfate_biosynthesis	MAP00533_Keratan_sulfate_biosynthesis		8	-0.414562	-0.934827	0.611654	1	1
SA_PROGRAMMED_CELL_DEATH	SA_PROGRAMMED_CELL_DEATH		12	-0.359377	-0.931829	0.574965	1	1
vipPathway	vipPathway		27	-0.409633	-0.928549	0.576187	1	1
akap96Pathway	akap96Pathway		12	-0.403409	-0.925124	0.602249	1	1
ST_Phosphoinositide_3_Kinase_Pathway	ST_Phosphoinositide_3_Kinase_Pathway		38	-0.314296	-0.923746	0.643723	1	1
cell_surface_receptor_linked_signal_transduction	cell_surface_receptor_linked_signal_transduction		143	-0.25951	-0.922587	0.634934	1	1
skp2e2fPathway	skp2e2fPathway		10	-0.349827	-0.920634	0.56477	1	1
nos1Pathway	nos1Pathway		22	-0.372322	-0.918177	0.614945	1	1
HOX_LIST_JP	HOX_LIST_JP		56	-0.248501	-0.917182	0.661856	1	1
ck1Pathway	ck1Pathway		17	-0.345996	-0.910726	0.612011	1	1
pkcPathway	pkcPathway		7	-0.441411	-0.909832	0.60753	1	1
MAP00450_Selenoamino_acid_metabolism	MAP00450_Selenoamino_acid_metabolism		6	-0.499984	-0.909725	0.636796	1	1
MAP00020_Citrate_cycle_TCA_cycle	MAP00020_Citrate_cycle_TCA_cycle		18	-0.438934	-0.905299	0.594074	1	1
tubbyPathway	tubbyPathway		7	-0.395152	-0.899357	0.622981	1	1
SA_MMP_CYTOKINE_CONNECTION	SA_MMP_CYTOKINE_CONNECTION		15	-0.322628	-0.898202	0.68036	1	1
tnfr2Pathway	tnfr2Pathway		18	-0.385008	-0.895027	0.630507	1	1
tollPathway	tollPathway		36	-0.32	-0.888034	0.649876	1	1
ANDROGEN_GENES_FROM_NETAFFX	ANDROGEN_GENES_FROM_NETAFFX		62	-0.251677	-0.887445	0.775207	1	1
nktPathway	nktPathway		29	-0.290051	-0.885397	0.61024	1	1
cytokinePathway	cytokinePathway		21	-0.289211	-0.876339	0.640271	1	1
ps1Pathway	ps1Pathway		14	-0.316059	-0.875374	0.754234	1	1
CR_TRANSPORT_OF_VESICLES	CR_TRANSPORT_OF_VESICLES		25	-0.377283	-0.870145	0.694505	1	1
MAP03020_RNA_polymerase	MAP03020_RNA_polymerase		17	-0.429781	-0.869285	0.685923	1	1
erbb3Pathway	erbb3Pathway		5	-0.5534	-0.866582	0.683654	1	1
41bbPathway	41bbPathway		18	-0.339457	-0.862845	0.641949	1	1
nfatPathway	nfatPathway		53	-0.3138	-0.861097	0.712707	1	1
cd40Pathway	cd40Pathway		15	-0.394476	-0.85637	0.653007	1	1
hsp27Pathway	hsp27Pathway		14	-0.368892	-0.85607	0.707123	1	1
TCA	TCA		15	-0.400563	-0.848852	0.66791	1	1
GLUCO	GLUCO		32	-0.325979	-0.84529	0.733741	1	1
BRCA_DOWN	BRCA_DOWN		13	-0.415738	-0.843736	0.664199	1	1
AR_MOUSE_PLUS_TESTO_FROM_NETAFFX	AR_MOUSE_PLUS_TESTO_FROM_NETAFFX		62	-0.23938	-0.843003	0.809717	1	1
AR_ORTHOS_MAPPED_TO_U133_VIA_NETAFFX	AR_ORTHOS_MAPPED_TO_U133_VIA_NETAFFX		46	-0.259394	-0.837525	0.796368	1	1
AR_MOUSE	AR_MOUSE		46	-0.259394	-0.837525	0.796368	1	1
myosinPathway	myosinPathway		15	-0.313035	-0.835649	0.753569	1	1
LEU_UP	LEU_UP		120	-0.290782	-0.834937	0.795566	1	1
mef2dPathway	mef2dPathway		19	-0.349888	-0.834173	0.768192	1	1
HEMO_TF_LIST_JP	HEMO_TF_LIST_JP		86	-0.28081	-0.831231	0.74167	1	1
nfkbPathway	nfkbPathway		23	-0.319248	-0.830573	0.737622	1	1
wntPathway	wntPathway		26	-0.321765	-0.825612	0.919014	1	1
RAP_DOWN	RAP_DOWN		219	-0.318545	-0.825032	0.795615	1	1
amiPathway	amiPathway		22	-0.316837	-0.819422	0.751926	1	1
cskPathway	cskPathway		22	-0.316837	-0.819422	0.751926	1	1
ST_IL_13_PATHWAY	ST_IL_13_PATHWAY		7	-0.431252	-0.817425	0.72705	1	1
ST_Interleukin_13_Pathway	ST_Interleukin_13_Pathway		7	-0.431252	-0.817425	0.72705	1	1
MAP00400_Phenylalanine_tyrosine_and_tryptophan_biosynthesis	MAP00400_Phenylalanine_tyrosine_and_tryptophan_biosynthesis		8	-0.335769	-0.815911	0.748471	1	1
rasPathway	rasPathway		22	-0.352505	-0.814669	0.797622	1	1
akap13Pathway	akap13Pathway		11	-0.380176	-0.813309	0.758208	1	1
mRNA_processing	mRNA_processing		46	-0.341554	-0.813076	0.757827	1	1
ANTI_CD44_DOWN	ANTI_CD44_DOWN		12	-0.316545	-0.812925	0.827629	1	1
CR_CYTOSKELETON	CR_CYTOSKELETON		25	-0.31439	-0.80318	0.79712	1	1
ST_JNK_MAPK_Pathway	ST_JNK_MAPK_Pathway		40	-0.292057	-0.799104	0.766082	1	1
circadianPathway	circadianPathway		6	-0.43875	-0.789675	0.811755	1	1
huntingtonPathway	huntingtonPathway		4	-0.409256	-0.787135	0.850187	1	1
il3Pathway	il3Pathway		15	-0.313918	-0.785627	0.812778	1	1
calcineurinPathway	calcineurinPathway		19	-0.330597	-0.784998	0.867289	1	1
Krebs-TCA_Cycle	Krebs-TCA_Cycle		29	-0.345436	-0.784302	0.714043	1	1
HTERT_UP	HTERT_UP		116	-0.295737	-0.776238	0.829691	1	1
krebPathway	krebPathway		8	-0.426655	-0.764359	0.737796	1	1
spryPathway	spryPathway		18	-0.309237	-0.763188	0.855048	1	1
SIG_BCR_Signaling_Pathway	SIG_BCR_Signaling_Pathway		46	-0.261727	-0.762968	0.878049	1	1
notchPathway	notchPathway		6	-0.338551	-0.761329	0.870807	1	1
arapPathway	arapPathway		21	-0.295247	-0.759941	0.830086	1	1
dreamPathway	dreamPathway		14	-0.332058	-0.75722	0.900956	1	1
LEU_DOWN	LEU_DOWN		170	-0.271991	-0.756458	0.879985	1	1
GLUCOSE_DOWN	GLUCOSE_DOWN		154	-0.299885	-0.754495	0.837239	1	1
HUMAN_CD34_ENRICHED_TF_JP	HUMAN_CD34_ENRICHED_TF_JP		202	-0.23999	-0.753129	0.859039	1	1
pparaPathway	pparaPathway		54	-0.316841	-0.751991	0.846248	1	1
NFKB_REDUCED	NFKB_REDUCED		21	-0.258165	-0.74056	0.916949	1	1
MAP00350_Tyrosine_metabolism	MAP00350_Tyrosine_metabolism		30	-0.246428	-0.738488	0.903958	1	1
ANDROGEN_UP_GENES	ANDROGEN_UP_GENES		60	-0.30115	-0.736683	0.879848	1	1
PGC	PGC		410	-0.247291	-0.728485	0.95446	1	1
MAP00680_Methane_metabolism	MAP00680_Methane_metabolism		7	-0.307145	-0.723542	0.837233	1	1
SA_CASPASE_CASCADE	SA_CASPASE_CASCADE		19	-0.296826	-0.720755	0.859986	1	1
erkPathway	erkPathway		30	-0.301544	-0.718519	0.83014	1	1
MAP_kinase_kinase_activity	MAP_kinase_kinase_activity		8	-0.323936	-0.716396	0.879683	1	1
tumor_supressor	tumor_supressor		26	-0.26493	-0.713107	0.910441	1	1
Fatty_Acid_Degradation	Fatty_Acid_Degradation		21	-0.335502	-0.712791	0.869776	1	1
MAP00603_Globoside_metabolism	MAP00603_Globoside_metabolism		11	-0.28474	-0.712513	0.890864	1	1
mta3Pathway	mta3Pathway		16	-0.348504	-0.707778	0.844746	1	1
PYR	PYR		8	-0.351694	-0.695529	0.847415	1	1
CR_DEATH	CR_DEATH		76	-0.213133	-0.684403	0.96072	1	1
ox40Pathway	ox40Pathway		3	-0.428058	-0.681523	0.836614	1	1
GLUT_DOWN	GLUT_DOWN		299	-0.24571	-0.681149	0.973488	1	1
MAPK_Cascade	MAPK_Cascade		23	-0.29369	-0.677636	0.860716	1	1
gsk3Pathway	gsk3Pathway		27	-0.281713	-0.675114	0.956341	1	1
tob1Pathway	tob1Pathway		19	-0.247976	-0.66865	0.933146	1	1
mitochondr	mitochondr		442	-0.226127	-0.661642	0.968339	1	1
tcrPathway	tcrPathway		44	-0.274125	-0.661528	0.955594	1	1
UPREG_BY_HOXA9	UPREG_BY_HOXA9		34	-0.313208	-0.659104	0.850579	1	1
bcrPathway	bcrPathway		35	-0.262455	-0.651894	0.968133	1	1
gleevecPathway	gleevecPathway		22	-0.312572	-0.648653	0.953092	1	1
stressPathway	stressPathway		25	-0.248538	-0.645386	0.968471	1	1
MAP00910_Nitrogen_metabolism	MAP00910_Nitrogen_metabolism		21	-0.2735	-0.644142	0.916633	1	1
soddPathway	soddPathway		10	-0.293304	-0.638029	0.90333	1	1
CR_REPAIR	CR_REPAIR		41	-0.242284	-0.633139	0.925903	1	1
KET	KET		8	-0.362058	-0.631636	0.923041	1	1
human_mitoDB_6_2002	human_mitoDB_6_2002		419	-0.21888	-0.631429	0.977391	1	1
integrinPathway	integrinPathway		37	-0.260944	-0.631073	0.941785	1	1
GO_0005739	GO_0005739		167	-0.212841	-0.625734	0.997655	1	1
Fatty_Acid_Synthesis	Fatty_Acid_Synthesis		16	-0.297644	-0.624084	0.948602	1	1
pyk2Pathway	pyk2Pathway		29	-0.267807	-0.61595	0.97571	1	1
cdmacPathway	cdmacPathway		16	-0.306782	-0.613421	0.941099	1	1
cell_cycle_regulator	cell_cycle_regulator		26	-0.256157	-0.611105	0.959424	1	1
tcrMoleculePathway	tcrMoleculePathway		4	-0.385657	-0.609854	0.887218	1	1
il4Pathway	il4Pathway		11	-0.234303	-0.608113	0.964504	1	1
MAP00240_Pyrimidine_metabolism	MAP00240_Pyrimidine_metabolism		45	-0.235745	-0.599208	0.992943	1	1
nthiPathway	nthiPathway		24	-0.258056	-0.594806	0.94639	1	1
il18Pathway	il18Pathway		6	-0.319552	-0.590113	0.894547	1	1
Wnt_Signaling	Wnt_Signaling		56	-0.18457	-0.581932	0.994609	1	1
GLYCOL	GLYCOL		22	-0.252943	-0.578505	0.979411	1	1
MAP00220_Urea_cycle_and_metabolism_of_amino_groups	MAP00220_Urea_cycle_and_metabolism_of_amino_groups		19	-0.274264	-0.570765	0.954527	0.999102	1
SIG_CD40PATHWAYMAP	SIG_CD40PATHWAYMAP		34	-0.217762	-0.567549	0.986136	0.995215	1
ccr5Pathway	ccr5Pathway		18	-0.248748	-0.559756	0.982759	0.992847	1
tcapoptosisPathway	tcapoptosisPathway		9	-0.223658	-0.547885	0.949904	0.991463	1
neurotransmittersPathway	neurotransmittersPathway		6	-0.267643	-0.51786	0.970748	0.993132	1
plcdPathway	plcdPathway		5	-0.28064	-0.494793	0.980837	0.992035	1

## Sheet: Atorvastatin_8wk
NAME	GS	GS DESC	SIZE	ES	NES	NOM p-val	FDR q-val	FWER p-val
CR_DNA_MET_AND_MOD	CR_DNA_MET_AND_MOD	Details ...	24	0.505076	1.62653	0.00527983	0.916186	0.445
EMT_UP	EMT_UP	Details ...	57	0.574492	1.49601	0.03125	1	0.8896
Inflammatory_Response_Pathway	Inflammatory_Response_Pathway	Details ...	27	0.566966	1.49582	0.0311321	1	0.8896
telPathway	telPathway	Details ...	18	0.595768	1.48466	0.0203533	1	0.9108
MAP00562_Inositol_phosphate_metabolism	MAP00562_Inositol_phosphate_metabolism	Details ...	20	0.503776	1.46594	0.0309368	1	0.947
CR_TRANSPORT	CR_TRANSPORT	Details ...	6	0.745225	1.4647	0.00424383	1	0.9496
MAP00760_Nicotinate_and_nicotinamide_metabolism	MAP00760_Nicotinate_and_nicotinamide_metabolism	Details ...	6	0.683195	1.46463	0.0578158	1	0.9496
vitcbPathway	vitcbPathway	Details ...	11	0.699306	1.46351	0.0128155	0.917597	0.9518
MAP00740_Riboflavin_metabolism	MAP00740_Riboflavin_metabolism	Details ...	6	0.645395	1.44807	0.0614693	0.945674	0.9686
MYC_MUT	MYC_MUT	Details ...	5	0.819322	1.43975	0.0612918	0.918587	0.9766
mspPathway	mspPathway	Details ...	6	0.663468	1.4242	0.0762028	0.980195	0.9852
intrinsicPathway	intrinsicPathway	Details ...	23	0.606417	1.41851	0.0649863	0.955779	0.9892
MAP00150_Androgen_and_estrogen_metabolism	MAP00150_Androgen_and_estrogen_metabolism	Details ...	17	0.505942	1.41655	0.0915605	0.89689	0.9892
il5Pathway	il5Pathway	Details ...	10	0.574165	1.41253	0.0617128	0.865407	0.9892
muscle_myosin	muscle_myosin	Details ...	15	0.687809	1.40492	0.0537866	0.866836	0.9914
MAP00532_Chondroitin_Heparan_sulfate_biosynthesis	MAP00532_Chondroitin_Heparan_sulfate_biosynthesis	Details ...	7	0.643907	1.39198	0.126178	0.918985	0.994
g2Pathway	g2Pathway	Details ...	23	0.524793	1.36415	0.120928	1	0.9976
p53Pathway	p53Pathway	Details ...	16	0.578025	1.36267	0.086337	1	0.9976
extrinsicPathway	extrinsicPathway	Details ...	13	0.570584	1.34454	0.109599	1	1
rbPathway	rbPathway	Details ...	13	0.546651	1.34398	0.128617	1	1
compPathway	compPathway		19	0.63696	1.33043	0.211052	1	1
CR_CANCER_TESTIS	CR_CANCER_TESTIS		12	0.551275	1.32836	0.147144	1	1
DOWNREG_BY_HOXA9	DOWNREG_BY_HOXA9		32	0.507913	1.32351	0.0684274	1	1
ST_Type_I_Interferon_Pathway	ST_Type_I_Interferon_Pathway		9	0.623014	1.32228	0.124271	1	1
monocytePathway	monocytePathway		11	0.52691	1.3178	0.101614	1	1
slrpPathway	slrpPathway		6	0.750758	1.31562	0.13296	1	1
blymphocytePathway	blymphocytePathway		11	0.523441	1.31322	0.109808	1	1
plk3Pathway	plk3Pathway		7	0.604983	1.30612	0.182927	1	1
g1pPathway	g1pPathway		3	0.812929	1.30489	0.145505	1	1
mitrPathway	mitrPathway		9	0.603169	1.30443	0.171721	1	1
CR_CELL_CYCLE	CR_CELL_CYCLE		82	0.400695	1.30306	0.101587	1	1
p35alzheimersPathway	p35alzheimersPathway		11	0.502496	1.29986	0.145304	1	1
ST_G_alpha_5_Pathway	ST_G_alpha_5_Pathway		14	0.471972	1.29686	0.0671673	0.99165	1
argininecPathway	argininecPathway		6	0.738	1.28763	0.156183	1	1
MAP00860_Porphyrin_and_chlorophyll_metabolism	MAP00860_Porphyrin_and_chlorophyll_metabolism		18	0.520939	1.28331	0.123762	1	1
cell_cycle_checkpoint	cell_cycle_checkpoint		26	0.467608	1.27907	0.160239	1	1
reckPathway	reckPathway		9	0.645279	1.27472	0.188612	1	1
ace2Pathway	ace2Pathway		12	0.626295	1.27421	0.15937	1	1
pepiPathway	pepiPathway		8	0.470226	1.27011	0.113006	1	1
SIG_CHEMOTAXIS	SIG_CHEMOTAXIS		45	0.485335	1.2695	0.083004	0.988596	1
SIG_Regulation_of_the_actin_cytoskeleton_by_Rho_GTPases	SIG_Regulation_of_the_actin_cytoskeleton_by_Rho_GTPases		35	0.466226	1.25907	0.123344	1	1
rhoPathway	rhoPathway		31	0.517947	1.25751	0.153676	1	1
ifnaPathway	ifnaPathway		9	0.559689	1.25446	0.157829	1	1
alternativePathway	alternativePathway		9	0.610818	1.25226	0.247344	1	1
MAP00601_Blood_group_glycolipid_biosynthesis_lact_series	MAP00601_Blood_group_glycolipid_biosynthesis_lact_series		6	0.646232	1.25105	0.247684	0.992188	1
KRAS_TOP100_KNOCKDOWN	KRAS_TOP100_KNOCKDOWN		84	0.454226	1.24639	0.16552	0.998974	1
atmPathway	atmPathway		20	0.475465	1.24009	0.238095	1	1
arfPathway	arfPathway		16	0.465993	1.23529	0.177684	1	1
cell_proliferation	cell_proliferation		227	0.329209	1.23404	0.0547945	1	1
SA_G2_AND_M_PHASES	SA_G2_AND_M_PHASES		8	0.706086	1.23311	0.216495	0.997272	1
CR_IMMUNE_FUNCTION	CR_IMMUNE_FUNCTION		54	0.377193	1.22983	0.18346	0.997375	1
NFKB_INDUCED	NFKB_INDUCED		111	0.346973	1.22014	0.136343	1	1
Cell_Cycle	Cell_Cycle		82	0.371839	1.21842	0.161501	1	1
rac1Pathway	rac1Pathway		22	0.485643	1.21522	0.182688	1	1
appPathway	appPathway		4	0.716348	1.21352	0.268479	1	1
classicPathway	classicPathway		14	0.620853	1.21235	0.335607	1	1
HTERT_DOWN	HTERT_DOWN		66	0.448109	1.21155	0.143417	0.99331	1
neutrophilPathway	neutrophilPathway		8	0.555164	1.20938	0.255969	0.989555	1
MAP00052_Galactose_metabolism	MAP00052_Galactose_metabolism		24	0.483418	1.2061	0.210827	0.993571	1
achPathway	achPathway		15	0.576137	1.20203	0.160437	0.999562	1
radiation_sensitivity	radiation_sensitivity		27	0.422809	1.19927	0.242714	0.998698	1
ST_ERK1_ERK2_MAPK_Pathway	ST_ERK1_ERK2_MAPK_Pathway		32	0.372082	1.19485	0.111568	1	1
ST_Dictyostelium_discoideum_cAMP_Chemotaxis_Pathway	ST_Dictyostelium_discoideum_cAMP_Chemotaxis_Pathway		33	0.46405	1.19255	0.222313	1	1
HOXA9_DOWN	HOXA9_DOWN		38	0.458318	1.19218	0.22276	0.989065	1
freePathway	freePathway		10	0.482874	1.19024	0.261005	0.984403	1
Complement_Activation_Classical	Complement_Activation_Classical		16	0.496148	1.18812	0.237674	0.981237	1
BRCA_UP	BRCA_UP		40	0.527075	1.18706	0.271949	0.97161	1
cell_adhesion_molecule_activity	cell_adhesion_molecule_activity		118	0.338531	1.18662	0.178299	0.960047	1
PROLIF_GENES	PROLIF_GENES		393	0.299515	1.1835	0.0763231	0.96115	1
il10Pathway	il10Pathway		13	0.50854	1.17897	0.240464	0.971287	1
ST_T_Cell_Signal_Transduction	ST_T_Cell_Signal_Transduction		45	0.347362	1.17304	0.171868	0.985719	1
nkcellsPathway	nkcellsPathway		20	0.479284	1.17194	0.258118	0.978083	1
MAP00340_Histidine_metabolism	MAP00340_Histidine_metabolism		20	0.445995	1.16772	0.175094	0.985937	1
cell_cycle_checkpointII	cell_cycle_checkpointII		10	0.513298	1.16692	0.274685	0.977014	1
ranPathway	ranPathway		5	0.546471	1.15789	0.208069	1	1
GPCRs_Class_A_Rhodopsin-like	GPCRs_Class_A_Rhodopsin-like		150	0.23405	1.15542	0.153887	1	1
lymphocytePathway	lymphocytePathway		9	0.510412	1.1493	0.293626	1	1
slrp2Pathway	slrp2Pathway		4	0.69733	1.14414	0.333077	1	1
botulinPathway	botulinPathway		5	0.60141	1.14291	0.276759	1	1
MAP00410_beta_Alanine_metabolism	MAP00410_beta_Alanine_metabolism		17	0.496878	1.14042	0.288926	1	1
atrbrcaPathway	atrbrcaPathway		22	0.326807	1.14012	0.284699	1	1
P53_UP	P53_UP		40	0.374231	1.13813	0.166566	1	1
p53hypoxiaPathway	p53hypoxiaPathway		20	0.417412	1.13757	0.255005	1	1
SIG_PIP3SIGINCARDIACMYOCTES	SIG_PIP3SIGINCARDIACMYOCTES		67	0.394063	1.13727	0.268657	0.991176	1
RAR_UP	RAR_UP		35	0.47151	1.122	0.29009	1	1
tsp1Pathway	tsp1Pathway		7	0.620319	1.11796	0.346259	1	1
Proteasome_Degradation	Proteasome_Degradation		32	0.457722	1.11519	0.313578	1	1
MYC_WT	MYC_WT		10	0.529703	1.11163	0.331791	1	1
breast_cancer_estrogen_signalling	breast_cancer_estrogen_signalling		101	0.316983	1.10769	0.236578	1	1
ST_B_Cell_Antigen_Receptor	ST_B_Cell_Antigen_Receptor		40	0.36139	1.10557	0.278748	1	1
ST_Interferon_gamma_Pathway	ST_Interferon_gamma_Pathway		10	0.44694	1.10552	0.333603	1	1
SA_TRKA_RECEPTOR	SA_TRKA_RECEPTOR		17	0.481922	1.10009	0.377208	1	1
SA_G1_AND_S_PHASES	SA_G1_AND_S_PHASES		15	0.448894	1.09592	0.356067	1	1
cdc25Pathway	cdc25Pathway		9	0.499522	1.09587	0.376193	1	1
p27Pathway	p27Pathway		13	0.494427	1.09538	0.356682	1	1
RAP_UP	RAP_UP		181	0.334752	1.0952	0.247417	1	1
SIG_PIP3_signaling_in_B_lymphocytes	SIG_PIP3_signaling_in_B_lymphocytes		36	0.346467	1.09348	0.307452	1	1
gsPathway	gsPathway		6	0.618235	1.09172	0.361945	1	1
ST_Dictyostelium_discoideum_cAMP_Receptor_G_Protein_Independent_Pathways	ST_Dictyostelium_discoideum_cAMP_Receptor_G_Protein_Independent_Pathways		4	0.68916	1.09095	0.445486	1	1
MAP00480_Glutathione_metabolism	MAP00480_Glutathione_metabolism		22	0.495742	1.09081	0.338787	1	1
MAP00051_Fructose_and_mannose_metabolism	MAP00051_Fructose_and_mannose_metabolism		25	0.419117	1.08878	0.340044	1	1
ST_Gaq_Pathway	ST_Gaq_Pathway		28	0.360653	1.07729	0.353746	1	1
fasPathway	fasPathway		30	0.398799	1.07348	0.41032	1	1
fbw7Pathway	fbw7Pathway		9	0.45638	1.07238	0.381178	1	1
ADULT_LIVER_vs_FETAL_LIVER_GNF2	ADULT_LIVER_vs_FETAL_LIVER_GNF2		79	0.422616	1.07141	0.395507	1	1
Matrix_Metalloproteinases	Matrix_Metalloproteinases		26	0.373434	1.07077	0.324455	1	1
MAP00280_Valine_leucine_and_isoleucine_degradation	MAP00280_Valine_leucine_and_isoleucine_degradation		27	0.578772	1.06971	0.43107	1	1
FRASOR_ER_DOWN	FRASOR_ER_DOWN		71	0.339457	1.06528	0.300467	1	1
MAP00030_Pentose_phosphate_pathway	MAP00030_Pentose_phosphate_pathway		17	0.441013	1.06274	0.346863	1	1
FETAL_LIVER_HS_ENRICHED_TF_JP	FETAL_LIVER_HS_ENRICHED_TF_JP		81	0.324185	1.0618	0.308482	1	1
INSULIN_2F_DOWN	INSULIN_2F_DOWN		33	0.389241	1.06148	0.400502	1	1
cell_adhesion	cell_adhesion		195	0.283397	1.05566	0.283805	1	1
cell_growth_and_or_maintenance	cell_growth_and_or_maintenance		71	0.296591	1.05232	0.337928	1	1
MAP00120_Bile_acid_biosynthesis	MAP00120_Bile_acid_biosynthesis		23	0.475494	1.05004	0.439411	1	1
parkinPathway	parkinPathway		11	0.443743	1.0477	0.348732	1	1
cblPathway	cblPathway		13	0.420115	1.04601	0.367673	1	1
ST_Integrin_Signaling_Pathway	ST_Integrin_Signaling_Pathway		80	0.314042	1.04582	0.389996	1	1
tnfr1Pathway	tnfr1Pathway		29	0.412855	1.03828	0.41989	1	1
electron_transporter_activity	electron_transporter_activity		125	0.351553	1.03686	0.392703	1	1
lairPathway	lairPathway		16	0.379565	1.0266	0.391676	1	1
G13_Signaling_Pathway	G13_Signaling_Pathway		33	0.395681	1.02621	0.45252	1	1
par1Pathway	par1Pathway		21	0.402511	1.022	0.438855	1	1
CR_ANGIOG	CR_ANGIOG		10	0.404913	1.01624	0.460317	1	1
SA_FAS_SIGNALLING	SA_FAS_SIGNALLING		9	0.408007	1.016	0.469354	1	1
ST_ADRENERGIC	ST_ADRENERGIC		37	0.325898	1.00995	0.467778	1	1
SA_B_CELL_RECEPTOR_COMPLEXES	SA_B_CELL_RECEPTOR_COMPLEXES		24	0.409572	1.00923	0.467508	1	1
p38mapkPathway	p38mapkPathway		40	0.353592	1.00851	0.471436	1	1
MAP00590_Prostaglandin_and_leukotriene_metabolism	MAP00590_Prostaglandin_and_leukotriene_metabolism		19	0.387769	1.00736	0.459184	1	1
cell_motility	cell_motility		116	0.316132	1.0019	0.482657	1	1
gata3Pathway	gata3Pathway		16	0.382512	0.994859	0.480256	1	1
DNA_DAMAGE_SIGNALLING	DNA_DAMAGE_SIGNALLING		95	0.315442	0.992649	0.459148	1	1
erk5Pathway	erk5Pathway		17	0.379278	0.984591	0.540057	1	1
th1th2Pathway	th1th2Pathway		19	0.30089	0.98447	0.519608	1	1
Eicosanoid_Synthesis	Eicosanoid_Synthesis		15	0.447745	0.976574	0.514779	1	1
CBF_LEUKEMIA_DOWNING_AML	CBF_LEUKEMIA_DOWNING_AML		75	0.295821	0.975921	0.497765	1	1
MAP00650_Butanoate_metabolism	MAP00650_Butanoate_metabolism		21	0.473979	0.974543	0.527703	1	1
agpcrPathway	agpcrPathway		12	0.414323	0.973343	0.54439	1	1
XINACT_MERGED	XINACT_MERGED		19	0.402366	0.973293	0.4838	1	1
SA_BONE_MORPHOGENETIC	SA_BONE_MORPHOGENETIC		7	0.584368	0.964906	0.520291	1	1
trkaPathway	trkaPathway		14	0.370257	0.963248	0.527247	1	1
MAP00195_Photosynthesis	MAP00195_Photosynthesis		20	0.427003	0.963029	0.503239	1	1
MAP00380_Tryptophan_metabolism	MAP00380_Tryptophan_metabolism		46	0.333772	0.962347	0.539135	1	1
GPCRs_Class_B_Secretin-like	GPCRs_Class_B_Secretin-like		24	0.303158	0.961968	0.542721	1	1
ST_Wnt_beta_catenin_Pathway	ST_Wnt_beta_catenin_Pathway		33	0.307716	0.957892	0.56126	1	1
cacamPathway	cacamPathway		14	0.373425	0.956041	0.560212	1	1
MAP00602_Blood_group_glycolipid_biosynthesis_neolact_series	MAP00602_Blood_group_glycolipid_biosynthesis_neolact_series		14	0.307286	0.955184	0.545503	1	1
electron_transport	electron_transport		85	0.268716	0.95267	0.574721	1	1
anthraxPathway	anthraxPathway		2	0.66428	0.952302	0.603507	1	1
mapkPathway	mapkPathway		87	0.300295	0.951743	0.618978	1	1
asbcellPathway	asbcellPathway		12	0.362967	0.948726	0.536123	1	1
MAP00062_Fatty_acid_biosynthesis_path_2	MAP00062_Fatty_acid_biosynthesis_path_2		7	0.611681	0.948488	0.558824	1	1
ctla4Pathway	ctla4Pathway		19	0.308325	0.947021	0.592228	1	1
hdacPathway	hdacPathway		30	0.366222	0.944743	0.535628	1	1
alkPathway	alkPathway		37	0.330973	0.942861	0.558024	1	1
ionPathway	ionPathway		5	0.558219	0.942851	0.606365	1	1
ST_Wnt_Ca2_cyclic_GMP_Pathway	ST_Wnt_Ca2_cyclic_GMP_Pathway		20	0.309401	0.942719	0.599676	1	1
MAP00361_gamma_Hexachlorocyclohexane_degradation	MAP00361_gamma_Hexachlorocyclohexane_degradation		29	0.308594	0.940097	0.505344	1	1
aktPathway	aktPathway		19	0.386096	0.939156	0.556159	1	1
ANTI_CD44_UP	ANTI_CD44_UP		25	0.333629	0.938127	0.569616	1	1
MAP00561_Glycerolipid_metabolism	MAP00561_Glycerolipid_metabolism		50	0.297891	0.937977	0.624149	1	1
ST_Ga13_Pathway	ST_Ga13_Pathway		37	0.329251	0.937719	0.538873	1	1
TGF_Beta_Signaling_Pathway	TGF_Beta_Signaling_Pathway		45	0.307047	0.937063	0.591067	1	1
hbxPathway	hbxPathway		8	0.3737	0.935945	0.584104	1	1
hifPathway	hifPathway		15	0.407484	0.935302	0.612434	1	1
setPathway	setPathway		11	0.42598	0.935013	0.593356	1	1
MAP00510_N_Glycans_biosynthesis	MAP00510_N_Glycans_biosynthesis		16	0.35971	0.934504	0.602828	1	1
dbpbPathway	dbpbPathway		4	0.571875	0.933804	0.597177	1	1
plcPathway	plcPathway		8	0.384964	0.93224	0.641142	1	1
reelinPathway	reelinPathway		7	0.369226	0.930777	0.617279	1	1
cdc42racPathway	cdc42racPathway		15	0.494511	0.930175	0.593548	1	1
vegfPathway	vegfPathway		27	0.350288	0.929507	0.566319	1	1
dcPathway	dcPathway		22	0.258296	0.927909	0.605366	1	1
MAP00140_C21_Steroid_hormone_metabolism	MAP00140_C21_Steroid_hormone_metabolism		10	0.360116	0.92693	0.585654	1	1
caspasePathway	caspasePathway		23	0.315618	0.92482	0.604881	1	1
ureacyclePathway	ureacyclePathway		7	0.463096	0.924755	0.579979	1	1
inflamPathway	inflamPathway		29	0.295961	0.911662	0.599203	1	1
plcePathway	plcePathway		12	0.420085	0.911324	0.684977	1	1
MAP00640_Propanoate_metabolism	MAP00640_Propanoate_metabolism		20	0.459437	0.911164	0.591795	1	1
erythPathway	erythPathway		15	0.354273	0.910411	0.611955	1	1
dnafragmentPathway	dnafragmentPathway		10	0.442335	0.909047	0.610482	1	1
MAP00310_Lysine_degradation	MAP00310_Lysine_degradation		17	0.46659	0.908793	0.62669	1	1
badPathway	badPathway		22	0.365102	0.907291	0.612676	1	1
ST_Differentiation_Pathway_in_PC12_Cells	ST_Differentiation_Pathway_in_PC12_Cells		46	0.322621	0.905534	0.614978	1	1
cftrPathway	cftrPathway		12	0.437444	0.905527	0.658259	1	1
deathPathway	deathPathway		33	0.274481	0.905432	0.691214	1	1
CR_SIGNALLING	CR_SIGNALLING		195	0.238496	0.903465	0.728662	1	1
ST_Fas_Signaling_Pathway	ST_Fas_Signaling_Pathway		66	0.269201	0.899028	0.697108	1	1
SIG_IL4RECEPTOR_IN_B_LYPHOCYTES	SIG_IL4RECEPTOR_IN_B_LYPHOCYTES		27	0.326999	0.897135	0.676692	1	1
ST_Tumor_Necrosis_Factor_Pathway	ST_Tumor_Necrosis_Factor_Pathway		29	0.310512	0.89698	0.695703	1	1
il2Pathway	il2Pathway		22	0.385928	0.896462	0.626961	1	1
cardiacegfPathway	cardiacegfPathway		18	0.360948	0.895101	0.627225	1	1
GO_ROS	GO_ROS		27	0.341049	0.890793	0.666667	1	1
ifngPathway	ifngPathway		6	0.518414	0.889166	0.685606	1	1
MAP00970_Aminoacyl_tRNA_biosynthesis	MAP00970_Aminoacyl_tRNA_biosynthesis		18	0.455886	0.888873	0.581675	1	1
g1Pathway	g1Pathway		28	0.339048	0.887943	0.610065	1	1
GPCRs_Class_A_Rhodopsin-like_2	GPCRs_Class_A_Rhodopsin-like_2		13	0.328651	0.885506	0.58774	1	1
ucalpainPathway	ucalpainPathway		18	0.393955	0.884439	0.672131	1	1
ccr3Pathway	ccr3Pathway		23	0.373332	0.88412	0.62117	1	1
SA_PTEN_PATHWAY	SA_PTEN_PATHWAY		17	0.354057	0.883187	0.665963	1	1
insulin_signalling	insulin_signalling		103	0.273364	0.872975	0.694522	1	1
cell2cellPathway	cell2cellPathway		13	0.348079	0.872159	0.714101	1	1
ptenPathway	ptenPathway		18	0.373337	0.871726	0.663424	1	1
tertPathway	tertPathway		8	0.427727	0.864888	0.66123	1	1
p53_signalling	p53_signalling		100	0.275373	0.864676	0.754717	1	1
MAP00193_ATP_synthesis	MAP00193_ATP_synthesis		19	0.375216	0.863233	0.639434	1	1
MAP03070_Type_III_secretion_system	MAP03070_Type_III_secretion_system		19	0.375216	0.863233	0.639434	1	1
il7Pathway	il7Pathway		16	0.358515	0.862846	0.678475	1	1
erbb4Pathway	erbb4Pathway		7	0.443459	0.856786	0.696343	1	1
chrebpPathway	chrebpPathway		20	0.384139	0.854587	0.709677	1	1
il2rbPathway	il2rbPathway		37	0.279376	0.854529	0.768698	1	1
lechtinPathway	lechtinPathway		12	0.33333	0.850935	0.648732	1	1
ST_Interleukin_4_Pathway	ST_Interleukin_4_Pathway		26	0.275892	0.850823	0.793651	1	1
fosbPathway	fosbPathway		5	0.47439	0.85054	0.714926	1	1
gabaPathway	gabaPathway		12	0.296083	0.847646	0.723929	1	1
hivnefPathway	hivnefPathway		58	0.262784	0.843232	0.822346	1	1
MAP00271_Methionine_metabolism	MAP00271_Methionine_metabolism		8	0.45198	0.838449	0.740074	1	1
rnaPathway	rnaPathway		10	0.370661	0.837111	0.768522	1	1
ST_G_alpha_i_Pathway_	ST_G_alpha_i_Pathway_		36	0.280069	0.831049	0.75	1	1
MAP00251_Glutamate_metabolism	MAP00251_Glutamate_metabolism		20	0.386682	0.828719	0.712108	1	1
eif2Pathway	eif2Pathway		10	0.374327	0.827071	0.771825	1	1
fmlppathway	fmlppathway		37	0.300515	0.826866	0.814173	1	1
biopeptidesPathway	biopeptidesPathway		38	0.298954	0.825581	0.846786	1	1
cellcyclePathway	cellcyclePathway		23	0.331478	0.824719	0.755148	1	1
flumazenilPathway	flumazenilPathway		9	0.319121	0.821413	0.739322	1	1
drug_resistance_and_metabolism	drug_resistance_and_metabolism		98	0.238298	0.818917	0.857798	1	1
MAP00600_Sphingoglycolipid_metabolism	MAP00600_Sphingoglycolipid_metabolism		14	0.322009	0.817386	0.718317	1	1
FRASOR_ER_UP	FRASOR_ER_UP		32	0.328647	0.816478	0.755102	1	1
ngfPathway	ngfPathway		19	0.379531	0.814853	0.74411	1	1
ptc1Pathway	ptc1Pathway		11	0.38097	0.813571	0.708124	1	1
no1Pathway	no1Pathway		30	0.321514	0.811673	0.746124	1	1
srcRPTPPathway	srcRPTPPathway		11	0.327853	0.809896	0.791405	1	1
il1rPathway	il1rPathway		33	0.267673	0.807465	0.746718	1	1
egfPathway	egfPathway		27	0.350534	0.804549	0.800265	1	1
raccycdPathway	raccycdPathway		23	0.362776	0.803381	0.760636	1	1
gcrPathway	gcrPathway		19	0.367359	0.801568	0.768947	1	1
proteasomePathway	proteasomePathway		21	0.353371	0.797826	0.77722	1	1
gpcrPathway	gpcrPathway		35	0.328112	0.797314	0.824468	1	1
bbcellPathway	bbcellPathway		8	0.333603	0.796499	0.730381	1	1
CR_TRANSCRIPTION_FACTORS	CR_TRANSCRIPTION_FACTORS		71	0.235562	0.791801	0.91327	1	1
mtorPathway	mtorPathway		23	0.302153	0.787191	0.856567	1	1
mprPathway	mprPathway		23	0.308883	0.784429	0.815311	1	1
betaoxidationPathway	betaoxidationPathway		6	0.505928	0.784253	0.785319	1	1
MAP00010_Glycolysis_Gluconeogenesis	MAP00010_Glycolysis_Gluconeogenesis		54	0.294783	0.780624	0.824536	1	1
MAP00071_Fatty_acid_metabolism	MAP00071_Fatty_acid_metabolism		47	0.318723	0.779712	0.801209	1	1
pentosePathway	pentosePathway		4	0.42752	0.778719	0.832978	1	1
tgfbPathway	tgfbPathway		19	0.335932	0.778701	0.804381	1	1
igf1Pathway	igf1Pathway		20	0.40612	0.775108	0.769838	1	1
tRNA_Synthetases	tRNA_Synthetases		19	0.381942	0.773786	0.712904	1	1
crebPathway	crebPathway		27	0.293614	0.77331	0.933888	1	1
fibrinolysisPathway	fibrinolysisPathway		12	0.375479	0.772626	0.770082	1	1
ST_Ga12_Pathway	ST_Ga12_Pathway		23	0.272247	0.772463	0.903375	1	1
sppaPathway	sppaPathway		22	0.286736	0.770291	0.825891	1	1
igf1mtorPathway	igf1mtorPathway		20	0.301868	0.766782	0.88715	1	1
GLUT_UP	GLUT_UP		280	0.234202	0.761667	0.970953	1	1
ctlPathway	ctlPathway		13	0.298405	0.75932	0.779209	1	1
P53_DOWN	P53_DOWN		17	0.282588	0.757593	0.872093	1	1
MAP00531_Glycosaminoglycan_degradation	MAP00531_Glycosaminoglycan_degradation		10	0.355578	0.756674	0.71881	1	1
MAP00530_Aminosugars_metabolism	MAP00530_Aminosugars_metabolism		14	0.334148	0.750044	0.792893	1	1
sarsPathway	sarsPathway		10	0.33731	0.747278	0.860412	1	1
MAP00230_Purine_metabolism	MAP00230_Purine_metabolism		84	0.255147	0.742947	0.881636	1	1
MAP00620_Pyruvate_metabolism	MAP00620_Pyruvate_metabolism		31	0.368425	0.739865	0.791973	1	1
fcer1Pathway	fcer1Pathway		38	0.305548	0.737971	0.866865	1	1
salmonellaPathway	salmonellaPathway		12	0.348387	0.737557	0.826755	1	1
tpoPathway	tpoPathway		23	0.283852	0.735772	0.928077	1	1
hcmvPathway	hcmvPathway		16	0.296576	0.73514	0.90597	1	1
leptinPathway	leptinPathway		10	0.315783	0.733732	0.894911	1	1
mitochondriaPathway	mitochondriaPathway		21	0.261847	0.731767	0.855518	1	1
longevityPathway	longevityPathway		14	0.357407	0.729419	0.872804	1	1
mcalpainPathway	mcalpainPathway		25	0.332517	0.729059	0.880995	1	1
KRAS_TOP100_CONTROL	KRAS_TOP100_CONTROL		66	0.217555	0.727579	0.972792	1	1
insulinPathway	insulinPathway		21	0.378199	0.720197	0.847098	1	1
ptdinsPathway	ptdinsPathway		22	0.285699	0.717001	0.92268	1	1
mRNA_binding_activity	mRNA_binding_activity		9	0.389416	0.71436	0.79984	1	1
cxcr4Pathway	cxcr4Pathway		24	0.29449	0.709696	0.902185	1	1
MAP00460_Cyanoamino_acid_metabolism	MAP00460_Cyanoamino_acid_metabolism		4	0.457597	0.708807	0.825858	1	1
pdgfPathway	pdgfPathway		27	0.310384	0.707902	0.930611	1	1
MAP00670_One_carbon_pool_by_folate	MAP00670_One_carbon_pool_by_folate		12	0.27881	0.705652	0.941832	1	1
SIG_InsulinReceptorPathwayInCardiacMyocytes	SIG_InsulinReceptorPathwayInCardiacMyocytes		51	0.244008	0.700518	0.93565	1	1
MAP00632_Benzoate_degradation	MAP00632_Benzoate_degradation		7	0.386329	0.695546	0.841111	1	1
ecmPathway	ecmPathway		23	0.309125	0.695498	0.938063	1	1
INS	INS		27	0.281152	0.692938	0.935955	1	1
Pentose_Phosphate_Pathway	Pentose_Phosphate_Pathway		7	0.309401	0.680796	0.924317	1	1
GNF_FEMALE_GENES	GNF_FEMALE_GENES		83	0.274098	0.671356	0.945187	1	1
d4gdiPathway	d4gdiPathway		13	0.290203	0.661932	0.916275	1	1
chemicalPathway	chemicalPathway		22	0.232292	0.661437	0.958262	1	1
epoPathway	epoPathway		19	0.28868	0.660695	0.966747	1	1
cell_cycle_arrest	cell_cycle_arrest		34	0.271488	0.653407	0.931845	1	1
ST_Jak_STAT_Pathway	ST_Jak_STAT_Pathway		9	0.278759	0.652379	0.953138	1	1
acetaminophenPathway	acetaminophenPathway		5	0.312256	0.638439	0.903919	1	1
MAP00430_Taurine_and_hypotaurine_metabolism	MAP00430_Taurine_and_hypotaurine_metabolism		4	0.281449	0.632569	0.919061	1	1
pitx2Pathway	pitx2Pathway		16	0.270044	0.629095	0.959472	1	1
ST_MONOCYTE_AD_PATHWAY	ST_MONOCYTE_AD_PATHWAY		27	0.211177	0.626115	0.9739	1	1
eosinophilsPathway	eosinophilsPathway		8	0.289945	0.626088	0.950797	1	1
ghPathway	ghPathway		27	0.246416	0.620377	0.989828	1	1
igf1rPathway	igf1rPathway		15	0.268111	0.613536	0.974745	1	1
thelperPathway	thelperPathway		12	0.266995	0.612934	0.883762	1	1
il6Pathway	il6Pathway		21	0.30754	0.61153	0.95144	1	1
MAP00790_Folate_biosynthesis	MAP00790_Folate_biosynthesis		12	0.263964	0.604739	0.965344	1	1
GLUCOSE_UP	GLUCOSE_UP		41	0.21072	0.602136	0.969392	1	1
at1rPathway	at1rPathway		34	0.256702	0.599146	0.952544	1	1
FA	FA		23	0.3171	0.597225	0.965222	1	1
ST_G_Protein_Independent_7_Transmembrane	ST_G_Protein_Independent_7_Transmembrane		4	0.34629	0.587464	0.915029	1	1
ST_G_Protein_Independent_7_Transmembrane_Receptor_Signaling	ST_G_Protein_Independent_7_Transmembrane_Receptor_Signaling		4	0.34629	0.587464	0.915029	1	1
ephA4Pathway	ephA4Pathway		10	0.230327	0.586695	0.988048	1	1
tcytotoxicPathway	tcytotoxicPathway		12	0.257246	0.584311	0.898378	1	1
tcraPathway	tcraPathway		11	0.228366	0.576122	0.966787	1	1
tnf_and_fas_network	tnf_and_fas_network		22	0.205026	0.573591	0.983201	1	1
cdk5Pathway	cdk5Pathway		13	0.232885	0.547951	0.976526	1	1
actinYPathway	actinYPathway		18	0.239552	0.546443	0.990546	1	1
GPCRs_Class_C_Metabotropic_glutamate_pheromone	GPCRs_Class_C_Metabotropic_glutamate_pheromone		14	0.19058	0.540209	0.996986	1	1
malatexPathway	malatexPathway		8	0.298903	0.523719	0.998614	1	1
glycolysisPathway	glycolysisPathway		10	0.262431	0.518208	0.986698	1	1
metPathway	metPathway		35	0.248888	0.512973	0.9864	1	1
Electron_Transport_Chain	Electron_Transport_Chain		94	0.248409	0.494038	0.986627	1	1
MAP00190_Oxidative_phosphorylation	MAP00190_Oxidative_phosphorylation		46	0.197604	0.475621	0.996988	1	1
rabPathway	rabPathway		11	0.272943	0.42349	0.983045	1	1
VOXPHOS	VOXPHOS		86	0.2002	0.395729	0.994547	1	1
etcPathway	etcPathway		10	0.227284	0.34864	0.99568	0.999798	1
